# Supplementary material for: Genome-wide identification, classification, and expression analysis of the JmjC domain-containing histone demethylase gene family in birch
Source: BMC Genomics. 2021 Oct 28;22:772. doi: 10.1186/s12864-021-08063-6 (PMC8555302; doi:10.1186/s12864-021-08063-6)
Supplement: Supplementary file 1 — Additional file 1: Table S1. Basic information of JHDM genes identified in birch. [file 12864_2021_8063_MOESM1_ESM.xlsx]

## Sheet: Sheet1
Table S1 Basic information of JHDM genes identified in birch
ID	Transcript ID	Gene_Location	Class	Gene Length	CDS Length	Aa Length	Mol.Wt	PI
BpJMJ01	Bpev01.c0018.g0013.m0001	Chr9:6048928-6060275	JHDM6	11348	2940	979	112099	5.34
BpJMJ02	Bpev01.c0042.g0042.m0001	Chr5:5239772-5250526	JHDM3	10757	4884	1627	179686	5.47
BpJMJ03	Bpev01.c0050.g0125.m0001	Chr10:1555753-1562814	JARID1	7062	2508	835	94376.6	5.65
BpJMJ04	Bpev01.c0089.g0012.m0001	Contig89:205260-216624	JARID1	11365	3735	1244	140429	6.11
BpJMJ05	Bpev01.c0096.g0008.m0001	Chr1:42110326-42123930	JHDM2	13605	4785	1594	174863	5.68
BpJMJ06	Bpev01.c0121.g0057.m0001	Chr8:16494872-16500102	JHDM6	5231	1653	550	62960.8	6.5
BpJMJ07	Bpev01.c0127.g0024.m0001	Chr6:31009202-31022516	JHDM2	13315	2676	891	101858	6.3
BpJMJ08	Bpev01.c0241.g0004.m0001	Chr6:26803978-26810593	JHDM2	6616	3090	1029	116827	8.65
BpJMJ09	Bpev01.c0267.g0024.m0001	Contig267:570183-590615	JHDM2	20433	3006	1001	113141	7.76
BpJMJ10	Bpev01.c0307.g0002.m0001	Chr14:4232573-4261650	JARID1	29078	5538	1845	210468	6.65
BpJMJ11	Bpev01.c0422.g0023.m0001	Chr1:40124934-40128033	JHDM3	3100	1632	543	623,88.09	8.63
BpJMJ12	Bpev01.c0428.g0029.m0001	Chr14:13774399-13783534	JHDM3	9136	3078	1025	114768	8.03
BpJMJ13	Bpev01.c0680.g0006.m0001	Chr12:17157011-17176486	JHDM3	19476	6618	2205	246534	8.59
BpJMJ14	Bpev01.c0860.g0011.m0001	Chr6:15202833-15221126	JARID1	18294	3165	1054	119173	5.19
BpJMJ15	Bpev01.c0866.g0008.m0001	Chr1:6043013-6055077	JHDM3	12065	2901	966	110686	7.27
BpJMJ16	Bpev01.c1120.g0008.m0001	Chr12:21407738-21416338	JHDM6	8601	1467	488	56715.9	4.98
BpJMJ17	Bpev01.c1280.g0017.m0001	Chr4:16150860-16167394	JmiC-only	16535	1674	557	62793.4	5.12
BpJMJ18	Bpev01.c1346.g0012.m0001	Chr11:2457572-2478652	JHDM2	21081	2865	954	108380	6.19
BpJMJ19	Bpev01.c1897.g0011.m0001	Chr13:2192637-2198457	JmiC-only	5821	1215	404	45703	5.23
BpJMJ20	Bpev01.c2300.g0001.m0001	Chr4:6199934-6206869	JHDM2	6936	2580	859	97701.5	6.14
BpJMJ21	Bpev01.c3004.g0002.m0001	Chr7:14747055-14756105	JHDM2	9051	2628	875	100266	7.87
