# Supplementary material for: Genome-wide identification, classification, and expression analysis of the JmjC domain-containing histone demethylase gene family in birch
Source: BMC Genomics. 2021 Oct 28;22:772. doi: 10.1186/s12864-021-08063-6 (PMC8555302; doi:10.1186/s12864-021-08063-6)
Supplement: Supplementary file 2 — Additional file 2: Table S2. Homolog similarity of JHDM genes between birch and Arabidopsis. [file 12864_2021_8063_MOESM2_ESM.xlsx]

## Sheet: Sheet1
Table S2 Homolog similarity of JHDM genes between birch and Arabidopsis
ID	Betula Transcript ID	Tair ID	Tair Trnascript ID	Identity	P-value
BpJMJ01	Bpev01.c0018.g0013.m0001	AtJMJ21	AT1G78280.1	62.948	0
BpJMJ02	Bpev01.c0042.g0042.m0001	AtJMJ11	AT5G04240.1	56.794	0
BpJMJ03	Bpev01.c0050.g0125.m0001	AtJMJ16	AT1G08620.1	54.28	1.94e-174
BpJMJ04	Bpev01.c0089.g0012.m0001	AtJMJ16	AT1G08620.1	56.339	0
BpJMJ05	Bpev01.c0096.g0008.m0001	AtJMJ27	AT4G00990.1	51.357	1.73e-170
BpJMJ06	Bpev01.c0121.g0057.m0001	AtJMJ22	AT5G06550.1	75.05	0
BpJMJ07	Bpev01.c0127.g0024.m0001	AtJMJ26	AT1G11950.1	58.413	0
BpJMJ08	Bpev01.c0241.g0004.m0001	AtJMJ28	AT4G21430.1	40.981	0
BpJMJ09	Bpev01.c0267.g0024.m0001	AtJMJ27	AT4G00990.1	55.379	0
BpJMJ10	Bpev01.c0307.g0002.m0001	AtJMJ17	AT1G63490.1	53.974	0
BpJMJ11	Bpev01.c0422.g0023.m0001	AtJMJ13	AT5G46910.1	56.757	0
BpJMJ12	Bpev01.c0428.g0029.m0001	AtJMJ13	AT5G46910.1	62.845	0
BpJMJ13	Bpev01.c0680.g0006.m0001	AtJMJ12	AT3G48430.1	52.903	0
BpJMJ14	Bpev01.c0860.g0011.m0001	AtJMJ14	AT4G20400.1	64.982	0
BpJMJ15	Bpev01.c0866.g0008.m0001	AtJMJ25	AT3G07610.1	68.987	9.02e-66
BpJMJ16	Bpev01.c1120.g0008.m0001	AtJMJ20	AT5G63080.1	58.974	0
BpJMJ17	Bpev01.c1280.g0017.m0001	AtJMJ31	AT5G19840.2	51.642	0
BpJMJ18	Bpev01.c1346.g0012.m0001	AtJMJ25	AT3G07610.2	46.732	1.73e-177
BpJMJ19	Bpev01.c1897.g0011.m0001	AtJMJ30	AT3G20810.1	67.952	0
BpJMJ20	Bpev01.c2300.g0001.m0001	AtJMJ24	AT1G09060.3	53.802	0
BpJMJ21	Bpev01.c3004.g0002.m0001	AtJMJ25	AT3G07610.3	46.816	2.04e-170
