# Supplementary material for: Genome-wide identification, classification, and expression analysis of the JmjC domain-containing histone demethylase gene family in birch
Source: BMC Genomics. 2021 Oct 28;22:772. doi: 10.1186/s12864-021-08063-6 (PMC8555302; doi:10.1186/s12864-021-08063-6)
Supplement: Supplementary file 3 — Additional file 3: Table S3. The MEME motif anotation of JHDM members in birch. [file 12864_2021_8063_MOESM3_ESM.xlsx]

## Sheet: Sheet1
Table S3 The MEME motif anotation of JHDM members in birch.
Motif_ID	Name	E-value	Sites	Width	Freq	Bg
motif01	Alanine	4.6e-232	8	50	0.054	0.054
motif02	Cysteine	4.7e-187	8	50	0.0346	0.0346
motif03	Aspartic acid	2.7e-185	8	50	0.0592	0.0592
motif04	Glutamic acid	8.7e-146	7	41	0.082	0.082
motif05	Phenylalanine	7.9e-156	8	50	0.0364	0.0364
motif06	Glycine	1.5e-143	8	46	0.064	0.064
motif07	Histidine	4.2e-122	8	38	0.0273	0.0273
motif08	Isoleucine	3.4e-100	7	41	0.0452	0.0452
motif09	Lysine	3.1e-127	6	50	0.0724	0.0724
motif10	Leucine	2.8e-86	8	38	0.088	0.088
motif11	Methionine	8.9e-110	8	50	0.019	0.019
motif12	Asparagine	1.2e-100	7	49	0.0473	0.0473
motif13	Proline	5.2e-80	8	23	0.0497	0.0497
motif14	Glutamine	1.5e-58	8	29	0.0367	0.0367
motif15	Arginine	1.1e-40	8	29	0.0565	0.0565
motif16	Serine	3.5e-37	10	15	0.0841	0.0841
motif17	Threonine	1.1e-36	8	27	0.0382	0.0382
motif18	Valine	9.1e-32	4	41	0.062	0.062
motif19	Tryptophan	3.3e-30	3	50	0.0161	0.0161
motif20	Tyrosine	6.9e-31	5	35	0.0273	0.0273
