# Supplementary material for: Genome-wide identification, classification, and expression analysis of the JmjC domain-containing histone demethylase gene family in birch
Source: BMC Genomics. 2021 Oct 28;22:772. doi: 10.1186/s12864-021-08063-6 (PMC8555302; doi:10.1186/s12864-021-08063-6)
Supplement: Supplementary file 4 — Additional file 4: Table S4. The distribution of functional domains in different JmjC subfamilies of birch. [file 12864_2021_8063_MOESM4_ESM.xlsx]

## Sheet: Sheet1
Table S4. The distribution of functional domains in different JmjC subfamilies of birch
Domain	JARID1	JHDM3	JHDM2	JHDM6	JmjC-only
Common:
JmjC	+	+	+	+	-
JmjN	+	+	-	-	-
zf-C5HC2	+	*	-	-	-
zf-4CXXC_R1	-	-	*	-	-
Cupin_8	-	-	-	+	+
Cupin_4	-	-	-	-	+
Uncommon:
PLU-1	BpJMJ10
PHD	BpJMJ10
ARID	BpJMJ10
FYRC	BpJMJ04
	BpJMJ14
FYRN	BpJMJ04
	BpJMJ14
zf-CCCH		BpJMJ13
zf-CCCH_4		BpJMJ13
WRC			BpJMJ09
			BpJMJ20
F-box				BpJMJ01
