# Supplementary material for: Genome-wide identification, classification, and expression analysis of the JmjC domain-containing histone demethylase gene family in birch
Source: BMC Genomics. 2021 Oct 28;22:772. doi: 10.1186/s12864-021-08063-6 (PMC8555302; doi:10.1186/s12864-021-08063-6)
Supplement: Supplementary file 5 — Additional file 5: Table S5. The classification of duplicate events in JHDM genes subfamily. [file 12864_2021_8063_MOESM5_ESM.xlsx]

## Sheet: Sheet1
Table S5 The classification of duplicate events in JHDM genes subfamily.
Gene ID	Classification
Bpev01.c1537.g0001	1
Bpev01.c1537.g0002	1
Bpev01.c1537.g0003	3
Bpev01.c1537.g0004	3
Bpev01.c1537.g0005	1
Bpev01.c1537.g0006	0
Bpev01.c1537.g0007	1
Bpev01.c1537.g0008	0
Bpev01.c1537.g0009	1
Bpev01.c1537.g0010	1
Bpev01.c1537.g0011	0
Bpev01.c1537.g0012	1
Bpev01.c1537.g0013	1
Bpev01.c0327.g0012	1
Bpev01.c0327.g0011	1
Bpev01.c0327.g0010	0
Bpev01.c0327.g0009	1
Bpev01.c0327.g0008	1
Bpev01.c0327.g0007	1
Bpev01.c0327.g0006	1
Bpev01.c0327.g0005	1
Bpev01.c0327.g0004	1
Bpev01.c0327.g0003	1
Bpev01.c0327.g0002	1
Bpev01.c0327.g0001	1
Bpev01.c0038.g0168	1
Bpev01.c0038.g0167	1
Bpev01.c0038.g0166	1
Bpev01.c0038.g0165	0
Bpev01.c0038.g0164	0
Bpev01.c0038.g0163	1
Bpev01.c0038.g0162	1
Bpev01.c0038.g0161	1
Bpev01.c0038.g0160	2
Bpev01.c0038.g0159	1
Bpev01.c0038.g0158	2
Bpev01.c0038.g0157	1
Bpev01.c0038.g0156	1
Bpev01.c0038.g0155	0
Bpev01.c0038.g0154	0
Bpev01.c0038.g0153	3
Bpev01.c0038.g0152	3
Bpev01.c0038.g0151	3
Bpev01.c0038.g0150	3
Bpev01.c0038.g0149	2
Bpev01.c0038.g0148	1
Bpev01.c0038.g0147	2
Bpev01.c0038.g0146	2
Bpev01.c0038.g0145	1
Bpev01.c0038.g0144	1
Bpev01.c0038.g0143	0
Bpev01.c0038.g0142	1
Bpev01.c0038.g0141	1
Bpev01.c0038.g0140	4
Bpev01.c0038.g0139	1
Bpev01.c0038.g0138	0
Bpev01.c0038.g0137	3
Bpev01.c0038.g0136	3
Bpev01.c0038.g0135	1
Bpev01.c0038.g0134	1
Bpev01.c0038.g0133	0
Bpev01.c0038.g0132	0
Bpev01.c0038.g0131	1
Bpev01.c0038.g0130	4
Bpev01.c0038.g0129	1
Bpev01.c0038.g0128	0
Bpev01.c0038.g0127	4
Bpev01.c0038.g0126	4
Bpev01.c0038.g0125	4
Bpev01.c0038.g0124	4
Bpev01.c0038.g0123	3
Bpev01.c0038.g0122	3
Bpev01.c0038.g0121	0
Bpev01.c0038.g0120	4
Bpev01.c0038.g0119	1
Bpev01.c0038.g0118	3
Bpev01.c0038.g0117	4
Bpev01.c0038.g0116	4
Bpev01.c0038.g0115	1
Bpev01.c0038.g0114	1
Bpev01.c0038.g0113	1
Bpev01.c0038.g0112	0
Bpev01.c0038.g0111	0
Bpev01.c0038.g0110	1
Bpev01.c0038.g0109	1
Bpev01.c0038.g0108	4
Bpev01.c0038.g0107	0
Bpev01.c0038.g0106	1
Bpev01.c0038.g0105	4
Bpev01.c0038.g0104	1
Bpev01.c0038.g0103	2
Bpev01.c0038.g0102	4
Bpev01.c0038.g0101	1
Bpev01.c0038.g0100	0
Bpev01.c0038.g0099	0
Bpev01.c0038.g0098	4
Bpev01.c0038.g0097	1
Bpev01.c0038.g0096	0
Bpev01.c0038.g0095	3
Bpev01.c0038.g0094	3
Bpev01.c0038.g0093	4
Bpev01.c0038.g0092	0
Bpev01.c0038.g0091	1
Bpev01.c0038.g0090	0
Bpev01.c0038.g0089	1
Bpev01.c0038.g0088	1
Bpev01.c0038.g0087	4
Bpev01.c0038.g0086	0
Bpev01.c0038.g0085	0
Bpev01.c0038.g0084	1
Bpev01.c0038.g0083	4
Bpev01.c0038.g0082	0
Bpev01.c0038.g0081	0
Bpev01.c0038.g0080	1
Bpev01.c0038.g0079	4
Bpev01.c0038.g0078	1
Bpev01.c0038.g0077	4
Bpev01.c0038.g0076	1
Bpev01.c0038.g0075	4
Bpev01.c0038.g0074	4
Bpev01.c0038.g0073	0
Bpev01.c0038.g0072	4
Bpev01.c0038.g0071	1
Bpev01.c0038.g0070	0
Bpev01.c0038.g0069	1
Bpev01.c0038.g0068	0
Bpev01.c0038.g0067	0
Bpev01.c0038.g0066	1
Bpev01.c0038.g0065	1
Bpev01.c0038.g0064	4
Bpev01.c0038.g0063	4
Bpev01.c0038.g0062	0
Bpev01.c0038.g0061	1
Bpev01.c0038.g0060	4
Bpev01.c0038.g0059	4
Bpev01.c0038.g0058	1
Bpev01.c0038.g0057	0
Bpev01.c0038.g0056	4
Bpev01.c0038.g0055	1
Bpev01.c0038.g0054	4
Bpev01.c0038.g0053	3
Bpev01.c0038.g0052	3
Bpev01.c0038.g0051	1
Bpev01.c0038.g0050	1
Bpev01.c0038.g0049	1
Bpev01.c0038.g0048	1
Bpev01.c0038.g0047	3
Bpev01.c0038.g0046	3
Bpev01.c0038.g0045	1
Bpev01.c0038.g0044	0
Bpev01.c0038.g0043	4
Bpev01.c0038.g0042	1
Bpev01.c0038.g0041	4
Bpev01.c0038.g0040	1
Bpev01.c0038.g0039	0
Bpev01.c0038.g0038	4
Bpev01.c0038.g0037	1
Bpev01.c0038.g0036	0
Bpev01.c0038.g0035	1
Bpev01.c0038.g0034	1
Bpev01.c0038.g0033	1
Bpev01.c0038.g0032	4
Bpev01.c0038.g0031	1
Bpev01.c0038.g0030	4
Bpev01.c0038.g0029	1
Bpev01.c0038.g0028	0
Bpev01.c0038.g0027	1
Bpev01.c0038.g0026	0
Bpev01.c0038.g0025	3
Bpev01.c0038.g0024	3
Bpev01.c0038.g0023	1
Bpev01.c0038.g0022	0
Bpev01.c0038.g0021	1
Bpev01.c0038.g0020	1
Bpev01.c0038.g0019	4
Bpev01.c0038.g0018	4
Bpev01.c0038.g0017	4
Bpev01.c0038.g0016	1
Bpev01.c0038.g0015	4
Bpev01.c0038.g0014	4
Bpev01.c0038.g0013	4
Bpev01.c0038.g0012	1
Bpev01.c0038.g0011	4
Bpev01.c0038.g0010	0
Bpev01.c0038.g0009	1
Bpev01.c0038.g0008	1
Bpev01.c0038.g0007	1
Bpev01.c0038.g0006	4
Bpev01.c0038.g0005	4
Bpev01.c0038.g0004	1
Bpev01.c0038.g0003	0
Bpev01.c0038.g0002	4
Bpev01.c0038.g0001	1
Bpev01.c0134.g0032	1
Bpev01.c0134.g0031	1
Bpev01.c0134.g0030	4
Bpev01.c0134.g0029	0
Bpev01.c0134.g0028	1
Bpev01.c0134.g0027	4
Bpev01.c0134.g0026	1
Bpev01.c0134.g0025	1
Bpev01.c0134.g0024	4
Bpev01.c0134.g0023	4
Bpev01.c0134.g0022	0
Bpev01.c0134.g0021	1
Bpev01.c0134.g0020	0
Bpev01.c0134.g0019	1
Bpev01.c0134.g0018	1
Bpev01.c0134.g0017	4
Bpev01.c0134.g0016	3
Bpev01.c0134.g0015	3
Bpev01.c0134.g0014	1
Bpev01.c0134.g0013	1
Bpev01.c0134.g0012	0
Bpev01.c0134.g0011	4
Bpev01.c0134.g0010	1
Bpev01.c0134.g0009	4
Bpev01.c0134.g0008	0
Bpev01.c0134.g0007	4
Bpev01.c0134.g0006	0
Bpev01.c0134.g0005	1
Bpev01.c0134.g0004	1
Bpev01.c0134.g0003	1
Bpev01.c0134.g0002	0
Bpev01.c0134.g0001	0
Bpev01.c0848.g0048	1
Bpev01.c0848.g0047	0
Bpev01.c0848.g0046	1
Bpev01.c0848.g0045	3
Bpev01.c0848.g0044	3
Bpev01.c0848.g0043	4
Bpev01.c0848.g0042	1
Bpev01.c0848.g0041	0
Bpev01.c0848.g0040	4
Bpev01.c0848.g0039	1
Bpev01.c0848.g0038	1
Bpev01.c0848.g0037	0
Bpev01.c0848.g0036	1
Bpev01.c0848.g0035	4
Bpev01.c0848.g0034	3
Bpev01.c0848.g0033	4
Bpev01.c0848.g0032	1
Bpev01.c0848.g0031	0
Bpev01.c0848.g0030	1
Bpev01.c0848.g0029	4
Bpev01.c0848.g0028	1
Bpev01.c0848.g0027	1
Bpev01.c0848.g0026	4
Bpev01.c0848.g0025	4
Bpev01.c0848.g0024	1
Bpev01.c0848.g0023	4
Bpev01.c0848.g0022	1
Bpev01.c0848.g0021	1
Bpev01.c0848.g0019	4
Bpev01.c0848.g0020	3
Bpev01.c0848.g0018	4
Bpev01.c0848.g0017	1
Bpev01.c0848.g0016	1
Bpev01.c0848.g0015	4
Bpev01.c0848.g0014	1
Bpev01.c0848.g0013	1
Bpev01.c0848.g0012	4
Bpev01.c0848.g0011	4
Bpev01.c0848.g0010	1
Bpev01.c0848.g0009	0
Bpev01.c0848.g0008	4
Bpev01.c0848.g0007	4
Bpev01.c0848.g0006	4
Bpev01.c0848.g0005	0
Bpev01.c0848.g0004	1
Bpev01.c0848.g0003	4
Bpev01.c0848.g0002	4
Bpev01.c0848.g0001	2
Bpev01.c1238.g0001	1
Bpev01.c1238.g0002	1
Bpev01.c1238.g0003	0
Bpev01.c1238.g0004	2
Bpev01.c1238.g0005	0
Bpev01.c1238.g0006	1
Bpev01.c1238.g0007	4
Bpev01.c1238.g0008	1
Bpev01.c1238.g0009	4
Bpev01.c1238.g0010	1
Bpev01.c1238.g0011	0
Bpev01.c1238.g0012	3
Bpev01.c1238.g0013	3
Bpev01.c1238.g0014	1
Bpev01.c1238.g0015	4
Bpev01.c0101.g0001	1
Bpev01.c0101.g0002	1
Bpev01.c0101.g0003	1
Bpev01.c0101.g0004	1
Bpev01.c0101.g0005	1
Bpev01.c0101.g0006	0
Bpev01.c0101.g0007	4
Bpev01.c0101.g0008	3
Bpev01.c0101.g0009	4
Bpev01.c0101.g0010	1
Bpev01.c0101.g0011	1
Bpev01.c0101.g0012	1
Bpev01.c0101.g0013	0
Bpev01.c0101.g0014	4
Bpev01.c0101.g0015	1
Bpev01.c0101.g0016	1
Bpev01.c0101.g0017	4
Bpev01.c0101.g0018	4
Bpev01.c0101.g0019	3
Bpev01.c0101.g0020	3
Bpev01.c0101.g0021	4
Bpev01.c0101.g0022	4
Bpev01.c0101.g0023	1
Bpev01.c0101.g0024	0
Bpev01.c0101.g0025	0
Bpev01.c0101.g0026	1
Bpev01.c0101.g0027	4
Bpev01.c0101.g0028	1
Bpev01.c0101.g0029	1
Bpev01.c0101.g0030	4
Bpev01.c0101.g0031	1
Bpev01.c0101.g0032	1
Bpev01.c0101.g0033	1
Bpev01.c0101.g0034	1
Bpev01.c0101.g0035	1
Bpev01.c0101.g0036	1
Bpev01.c0101.g0037	4
Bpev01.c0101.g0038	1
Bpev01.c0101.g0039	4
Bpev01.c0101.g0040	3
Bpev01.c0101.g0041	1
Bpev01.c0101.g0042	1
Bpev01.c0101.g0043	0
Bpev01.c0101.g0044	4
Bpev01.c0101.g0045	1
Bpev01.c0101.g0046	4
Bpev01.c0101.g0047	4
Bpev01.c0101.g0048	1
Bpev01.c0101.g0049	1
Bpev01.c0101.g0050	0
Bpev01.c0101.g0051	4
Bpev01.c0101.g0052	1
Bpev01.c0101.g0053	1
Bpev01.c0101.g0054	4
Bpev01.c0101.g0055	4
Bpev01.c0101.g0056	0
Bpev01.c0101.g0057	0
Bpev01.c0101.g0058	4
Bpev01.c0101.g0059	1
Bpev01.c0101.g0060	1
Bpev01.c0101.g0061	0
Bpev01.c0101.g0062	1
Bpev01.c0101.g0063	1
Bpev01.c0101.g0064	0
Bpev01.c0101.g0065	4
Bpev01.c0101.g0066	4
Bpev01.c0101.g0067	4
Bpev01.c0101.g0068	1
Bpev01.c0101.g0069	4
Bpev01.c0101.g0070	4
Bpev01.c0101.g0071	4
Bpev01.c0101.g0072	4
Bpev01.c0101.g0073	1
Bpev01.c0101.g0074	1
Bpev01.c0101.g0075	1
Bpev01.c0101.g0076	1
Bpev01.c0101.g0077	4
Bpev01.c0101.g0078	4
Bpev01.c0101.g0079	4
Bpev01.c0101.g0080	2
Bpev01.c0101.g0081	4
Bpev01.c0101.g0082	3
Bpev01.c0101.g0083	2
Bpev01.c0357.g0087	4
Bpev01.c0357.g0086	3
Bpev01.c0357.g0085	1
Bpev01.c0357.g0084	0
Bpev01.c0357.g0083	1
Bpev01.c0357.g0082	1
Bpev01.c0357.g0081	1
Bpev01.c0357.g0080	1
Bpev01.c0357.g0079	1
Bpev01.c0357.g0078	0
Bpev01.c0357.g0077	4
Bpev01.c0357.g0076	1
Bpev01.c0357.g0075	1
Bpev01.c0357.g0074	1
Bpev01.c0357.g0073	4
Bpev01.c0357.g0072	1
Bpev01.c0357.g0071	1
Bpev01.c0357.g0070	1
Bpev01.c0357.g0069	0
Bpev01.c0357.g0068	1
Bpev01.c0357.g0067	1
Bpev01.c0357.g0066	1
Bpev01.c0357.g0065	0
Bpev01.c0357.g0064	0
Bpev01.c0357.g0063	1
Bpev01.c0357.g0062	4
Bpev01.c0357.g0061	3
Bpev01.c0357.g0060	3
Bpev01.c0357.g0059	3
Bpev01.c0357.g0058	0
Bpev01.c0357.g0057	4
Bpev01.c0357.g0056	0
Bpev01.c0357.g0055	4
Bpev01.c0357.g0054	0
Bpev01.c0357.g0053	3
Bpev01.c0357.g0052	3
Bpev01.c0357.g0051	1
Bpev01.c0357.g0050	1
Bpev01.c0357.g0049	4
Bpev01.c0357.g0048	1
Bpev01.c0357.g0047	4
Bpev01.c0357.g0046	3
Bpev01.c0357.g0045	4
Bpev01.c0357.g0044	4
Bpev01.c0357.g0043	4
Bpev01.c0357.g0042	1
Bpev01.c0357.g0041	1
Bpev01.c0357.g0040	0
Bpev01.c0357.g0039	4
Bpev01.c0357.g0038	1
Bpev01.c0357.g0037	1
Bpev01.c0357.g0036	4
Bpev01.c0357.g0035	4
Bpev01.c0357.g0034	0
Bpev01.c0357.g0033	4
Bpev01.c0357.g0032	1
Bpev01.c0357.g0031	0
Bpev01.c0357.g0030	1
Bpev01.c0357.g0029	4
Bpev01.c0357.g0028	4
Bpev01.c0357.g0027	3
Bpev01.c0357.g0026	3
Bpev01.c0357.g0025	3
Bpev01.c0357.g0024	3
Bpev01.c0357.g0023	0
Bpev01.c0357.g0022	4
Bpev01.c0357.g0021	1
Bpev01.c0357.g0020	1
Bpev01.c0357.g0019	0
Bpev01.c0357.g0018	1
Bpev01.c0357.g0017	2
Bpev01.c0357.g0016	0
Bpev01.c0357.g0015	2
Bpev01.c0357.g0014	1
Bpev01.c0357.g0013	0
Bpev01.c0357.g0012	4
Bpev01.c0357.g0011	0
Bpev01.c0357.g0010	1
Bpev01.c0357.g0009	1
Bpev01.c0357.g0008	4
Bpev01.c0357.g0007	1
Bpev01.c0357.g0006	4
Bpev01.c0357.g0005	4
Bpev01.c0357.g0004	4
Bpev01.c0357.g0003	1
Bpev01.c0357.g0002	3
Bpev01.c0357.g0001	3
Bpev01.c0449.g0021	3
Bpev01.c0449.g0022	1
Bpev01.c0449.g0023	1
Bpev01.c0449.g0024	0
Bpev01.c0449.g0025	1
Bpev01.c0449.g0026	1
Bpev01.c0449.g0027	0
Bpev01.c0449.g0028	1
Bpev01.c0449.g0029	1
Bpev01.c0449.g0030	4
Bpev01.c0449.g0031	4
Bpev01.c0449.g0032	0
Bpev01.c0449.g0033	0
Bpev01.c0449.g0034	1
Bpev01.c0449.g0035	1
Bpev01.c0449.g0036	3
Bpev01.c0449.g0037	3
Bpev01.c0449.g0038	4
Bpev01.c0449.g0039	1
Bpev01.c0449.g0040	1
Bpev01.c0449.g0041	1
Bpev01.c0449.g0042	4
Bpev01.c0449.g0043	4
Bpev01.c0449.g0044	4
Bpev01.c0449.g0045	4
Bpev01.c0449.g0046	4
Bpev01.c0449.g0047	0
Bpev01.c0449.g0048	1
Bpev01.c0449.g0049	1
Bpev01.c0449.g0050	2
Bpev01.c0449.g0051	2
Bpev01.c0449.g0052	0
Bpev01.c0449.g0053	1
Bpev01.c0449.g0054	1
Bpev01.c0449.g0055	0
Bpev01.c0449.g0056	1
Bpev01.c0919.g0031	0
Bpev01.c0919.g0030	1
Bpev01.c0919.g0029	4
Bpev01.c0919.g0028	4
Bpev01.c0919.g0027	2
Bpev01.c0919.g0026	2
Bpev01.c0919.g0025	2
Bpev01.c0919.g0024	0
Bpev01.c0919.g0023	2
Bpev01.c0919.g0022	1
Bpev01.c0919.g0021	1
Bpev01.c0919.g0020	2
Bpev01.c0919.g0019	2
Bpev01.c0919.g0018	2
Bpev01.c0919.g0017	4
Bpev01.c0919.g0016	1
Bpev01.c0919.g0015	4
Bpev01.c0919.g0014	4
Bpev01.c0919.g0013	0
Bpev01.c0919.g0012	0
Bpev01.c0919.g0011	1
Bpev01.c0919.g0010	1
Bpev01.c0919.g0009	0
Bpev01.c0919.g0008	0
Bpev01.c0919.g0007	4
Bpev01.c0919.g0006	4
Bpev01.c0919.g0005	1
Bpev01.c0919.g0004	0
Bpev01.c0919.g0003	0
Bpev01.c0919.g0002	0
Bpev01.c0335.g0001	0
Bpev01.c0335.g0002	1
Bpev01.c0335.g0003	3
Bpev01.c0335.g0004	3
Bpev01.c0335.g0005	3
Bpev01.c0335.g0006	2
Bpev01.c0335.g0007	0
Bpev01.c0335.g0008	0
Bpev01.c0335.g0009	0
Bpev01.c0335.g0010	0
Bpev01.c0335.g0011	1
Bpev01.c0335.g0012	1
Bpev01.c0335.g0013	4
Bpev01.c0335.g0014	2
Bpev01.c0335.g0015	3
Bpev01.c0335.g0016	3
Bpev01.c0335.g0017	4
Bpev01.c0335.g0018	0
Bpev01.c0335.g0019	4
Bpev01.c0335.g0020	1
Bpev01.c0335.g0021	1
Bpev01.c0335.g0022	0
Bpev01.c0335.g0023	1
Bpev01.c0335.g0024	0
Bpev01.c0335.g0025	4
Bpev01.c0335.g0026	1
Bpev01.c0335.g0027	4
Bpev01.c0335.g0028	1
Bpev01.c0335.g0029	1
Bpev01.c0335.g0030	0
Bpev01.c0335.g0031	1
Bpev01.c0335.g0032	1
Bpev01.c0335.g0033	1
Bpev01.c0335.g0034	1
Bpev01.c0335.g0035	1
Bpev01.c0335.g0036	1
Bpev01.c0335.g0037	1
Bpev01.c0335.g0038	1
Bpev01.c0335.g0039	1
Bpev01.c0335.g0040	1
Bpev01.c0335.g0041	1
Bpev01.c0335.g0042	4
Bpev01.c0335.g0043	4
Bpev01.c0335.g0044	4
Bpev01.c0335.g0045	4
Bpev01.c0335.g0046	1
Bpev01.c0335.g0047	0
Bpev01.c0335.g0048	0
Bpev01.c0335.g0049	1
Bpev01.c1827.g0014	0
Bpev01.c1827.g0013	0
Bpev01.c1827.g0012	3
Bpev01.c1827.g0011	3
Bpev01.c1827.g0010	1
Bpev01.c1827.g0009	3
Bpev01.c1827.g0008	3
Bpev01.c1827.g0007	3
Bpev01.c1827.g0006	3
Bpev01.c1827.g0005	0
Bpev01.c1827.g0004	4
Bpev01.c1827.g0003	0
Bpev01.c1827.g0002	1
Bpev01.c1827.g0001	1
Bpev01.c0322.g0014	1
Bpev01.c0322.g0013	1
Bpev01.c0322.g0012	1
Bpev01.c0322.g0011	4
Bpev01.c0322.g0010	0
Bpev01.c0322.g0009	1
Bpev01.c0322.g0008	1
Bpev01.c0322.g0007	0
Bpev01.c0322.g0006	0
Bpev01.c0322.g0005	1
Bpev01.c0322.g0004	0
Bpev01.c0322.g0003	1
Bpev01.c0322.g0002	1
Bpev01.c0322.g0001	1
Bpev01.c0323.g0001	1
Bpev01.c1989.g0008	1
Bpev01.c1989.g0007	0
Bpev01.c1989.g0006	1
Bpev01.c1989.g0005	0
Bpev01.c1989.g0004	0
Bpev01.c1989.g0003	0
Bpev01.c1989.g0002	2
Bpev01.c1989.g0001	0
Bpev01.c2343.g0001	3
Bpev01.c2343.g0002	3
Bpev01.c2343.g0003	0
Bpev01.c2343.g0004	1
Bpev01.c0866.g0001	0
Bpev01.c0866.g0002	1
Bpev01.c0866.g0003	1
Bpev01.c0866.g0004	1
Bpev01.c0866.g0005	1
Bpev01.c0866.g0006	1
Bpev01.c0866.g0007	1
Bpev01.c0866.g0008	1
Bpev01.c0866.g0009	1
Bpev01.c0866.g0010	0
Bpev01.c0866.g0011	1
Bpev01.c0213.g0051	0
Bpev01.c0213.g0050	0
Bpev01.c0213.g0049	3
Bpev01.c0213.g0048	3
Bpev01.c0213.g0047	0
Bpev01.c0213.g0046	1
Bpev01.c0213.g0045	1
Bpev01.c0213.g0044	0
Bpev01.c0213.g0043	1
Bpev01.c0213.g0042	0
Bpev01.c0213.g0041	1
Bpev01.c0213.g0040	3
Bpev01.c0213.g0039	3
Bpev01.c0213.g0038	3
Bpev01.c0213.g0037	3
Bpev01.c0213.g0036	1
Bpev01.c0213.g0035	2
Bpev01.c0213.g0034	1
Bpev01.c0213.g0033	0
Bpev01.c0016.g0182	2
Bpev01.c0016.g0181	1
Bpev01.c0016.g0180	1
Bpev01.c0016.g0179	1
Bpev01.c0016.g0178	1
Bpev01.c0016.g0177	0
Bpev01.c0016.g0176	1
Bpev01.c0016.g0175	0
Bpev01.c0016.g0174	1
Bpev01.c0016.g0173	1
Bpev01.c0016.g0172	1
Bpev01.c0016.g0171	1
Bpev01.c0016.g0170	1
Bpev01.c0016.g0169	1
Bpev01.c0016.g0168	1
Bpev01.c0016.g0167	1
Bpev01.c0016.g0166	1
Bpev01.c0016.g0165	0
Bpev01.c0016.g0164	1
Bpev01.c0016.g0163	1
Bpev01.c0016.g0162	1
Bpev01.c0016.g0161	1
Bpev01.c0016.g0160	1
Bpev01.c0016.g0159	0
Bpev01.c0016.g0158	0
Bpev01.c0016.g0157	1
Bpev01.c0016.g0156	0
Bpev01.c0016.g0155	1
Bpev01.c0016.g0154	1
Bpev01.c0016.g0153	1
Bpev01.c0016.g0152	1
Bpev01.c0016.g0151	3
Bpev01.c0016.g0150	3
Bpev01.c0016.g0149	3
Bpev01.c0016.g0148	3
Bpev01.c0016.g0147	3
Bpev01.c0016.g0146	3
Bpev01.c0016.g0145	3
Bpev01.c0016.g0144	3
Bpev01.c0016.g0143	1
Bpev01.c0016.g0142	1
Bpev01.c0016.g0141	1
Bpev01.c0016.g0140	3
Bpev01.c0016.g0139	3
Bpev01.c0016.g0138	0
Bpev01.c0016.g0137	3
Bpev01.c0016.g0136	3
Bpev01.c0016.g0135	1
Bpev01.c0016.g0134	1
Bpev01.c0016.g0133	1
Bpev01.c0016.g0132	2
Bpev01.c0016.g0131	1
Bpev01.c0016.g0130	0
Bpev01.c0016.g0129	1
Bpev01.c0016.g0128	2
Bpev01.c0016.g0127	2
Bpev01.c0016.g0126	1
Bpev01.c0016.g0125	0
Bpev01.c0016.g0124	1
Bpev01.c0016.g0123	1
Bpev01.c0016.g0122	1
Bpev01.c0016.g0121	0
Bpev01.c0016.g0120	0
Bpev01.c0016.g0119	1
Bpev01.c0016.g0118	1
Bpev01.c0016.g0117	0
Bpev01.c0016.g0116	1
Bpev01.c0016.g0115	1
Bpev01.c0016.g0114	0
Bpev01.c0016.g0113	0
Bpev01.c0016.g0112	1
Bpev01.c0016.g0111	0
Bpev01.c0016.g0110	1
Bpev01.c0016.g0109	1
Bpev01.c0016.g0108	1
Bpev01.c0016.g0107	1
Bpev01.c0016.g0106	1
Bpev01.c0016.g0105	0
Bpev01.c0016.g0104	2
Bpev01.c0016.g0103	0
Bpev01.c0016.g0102	2
Bpev01.c0016.g0101	2
Bpev01.c0016.g0100	0
Bpev01.c0016.g0099	2
Bpev01.c0016.g0098	0
Bpev01.c0016.g0097	1
Bpev01.c0016.g0096	0
Bpev01.c0016.g0095	1
Bpev01.c0016.g0094	0
Bpev01.c0016.g0093	1
Bpev01.c0016.g0092	4
Bpev01.c0016.g0091	1
Bpev01.c0016.g0090	1
Bpev01.c0016.g0089	3
Bpev01.c0016.g0088	3
Bpev01.c0016.g0087	4
Bpev01.c0016.g0086	4
Bpev01.c0016.g0085	1
Bpev01.c0016.g0084	1
Bpev01.c0016.g0083	0
Bpev01.c0016.g0082	1
Bpev01.c0016.g0081	1
Bpev01.c0016.g0080	4
Bpev01.c0016.g0079	1
Bpev01.c0016.g0078	1
Bpev01.c0016.g0077	1
Bpev01.c0016.g0076	0
Bpev01.c0016.g0075	1
Bpev01.c0016.g0074	4
Bpev01.c0016.g0073	1
Bpev01.c0016.g0072	4
Bpev01.c0016.g0071	1
Bpev01.c0016.g0070	1
Bpev01.c0016.g0069	4
Bpev01.c0016.g0068	4
Bpev01.c0016.g0067	0
Bpev01.c0016.g0066	0
Bpev01.c0016.g0065	0
Bpev01.c0016.g0064	1
Bpev01.c0016.g0063	0
Bpev01.c0016.g0062	1
Bpev01.c0016.g0061	1
Bpev01.c0016.g0060	1
Bpev01.c0016.g0059	0
Bpev01.c0016.g0058	0
Bpev01.c0016.g0057	3
Bpev01.c0016.g0056	3
Bpev01.c0016.g0055	2
Bpev01.c0016.g0054	1
Bpev01.c0016.g0053	4
Bpev01.c0016.g0052	4
Bpev01.c0016.g0051	1
Bpev01.c0016.g0050	1
Bpev01.c0016.g0049	0
Bpev01.c0016.g0048	0
Bpev01.c0016.g0047	1
Bpev01.c0016.g0046	1
Bpev01.c0016.g0045	0
Bpev01.c0016.g0044	1
Bpev01.c0016.g0043	4
Bpev01.c0016.g0042	1
Bpev01.c0016.g0041	4
Bpev01.c0016.g0040	3
Bpev01.c0016.g0039	3
Bpev01.c0016.g0038	3
Bpev01.c0016.g0037	0
Bpev01.c0016.g0036	2
Bpev01.c0016.g0035	1
Bpev01.c0016.g0034	1
Bpev01.c0016.g0033	4
Bpev01.c0016.g0032	0
Bpev01.c0016.g0031	1
Bpev01.c0016.g0030	1
Bpev01.c0016.g0029	0
Bpev01.c0016.g0028	0
Bpev01.c0016.g0027	0
Bpev01.c0016.g0026	0
Bpev01.c0016.g0025	0
Bpev01.c0016.g0024	4
Bpev01.c0016.g0023	0
Bpev01.c0016.g0022	1
Bpev01.c0016.g0021	1
Bpev01.c0016.g0020	0
Bpev01.c0016.g0019	1
Bpev01.c0016.g0018	1
Bpev01.c0016.g0017	1
Bpev01.c0016.g0016	1
Bpev01.c0016.g0015	0
Bpev01.c0016.g0014	3
Bpev01.c0016.g0013	3
Bpev01.c0016.g0012	1
Bpev01.c0016.g0011	1
Bpev01.c0016.g0010	4
Bpev01.c0016.g0009	0
Bpev01.c0016.g0008	0
Bpev01.c0016.g0007	3
Bpev01.c0016.g0006	3
Bpev01.c0016.g0005	2
Bpev01.c0016.g0004	1
Bpev01.c0016.g0003	0
Bpev01.c0016.g0002	2
Bpev01.c0016.g0001	0
Bpev01.c3856.g0001	0
Bpev01.c3442.g0001	2
Bpev01.c1522.g0001	2
Bpev01.c1522.g0002	1
Bpev01.c0178.g0001	0
Bpev01.c0178.g0002	2
Bpev01.c1979.g0001	1
Bpev01.c1979.g0002	1
Bpev01.c1979.g0003	1
Bpev01.c0547.g0001	0
Bpev01.c0547.g0002	1
Bpev01.c0547.g0003	3
Bpev01.c0547.g0004	3
Bpev01.c0547.g0005	4
Bpev01.c0547.g0006	3
Bpev01.c0547.g0007	3
Bpev01.c0547.g0008	1
Bpev01.c0547.g0009	2
Bpev01.c0547.g0010	0
Bpev01.c0547.g0011	0
Bpev01.c0547.g0012	4
Bpev01.c0547.g0013	4
Bpev01.c0547.g0014	1
Bpev01.c0547.g0015	4
Bpev01.c0547.g0016	1
Bpev01.c0547.g0017	0
Bpev01.c0547.g0018	2
Bpev01.c3151.g0001	1
Bpev01.c3151.g0002	1
Bpev01.c4734.g0001	1
Bpev01.c0776.g0001	2
Bpev01.c0776.g0002	0
Bpev01.c0776.g0003	0
Bpev01.c0776.g0004	0
Bpev01.c0776.g0005	1
Bpev01.c0776.g0006	1
Bpev01.c0776.g0007	1
Bpev01.c0776.g0008	2
Bpev01.c0776.g0009	2
Bpev01.c0776.g0010	1
Bpev01.c0776.g0011	2
Bpev01.c0776.g0012	2
Bpev01.c1137.g0001	2
Bpev01.c1137.g0002	2
Bpev01.c1137.g0003	1
Bpev01.c1137.g0004	2
Bpev01.c2514.g0002	2
Bpev01.c2514.g0001	4
Bpev01.c0217.g0001	1
Bpev01.c2882.g0001	1
Bpev01.c0177.g0036	0
Bpev01.c0177.g0035	2
Bpev01.c0177.g0034	2
Bpev01.c0177.g0033	1
Bpev01.c0177.g0032	2
Bpev01.c0177.g0031	3
Bpev01.c0177.g0030	3
Bpev01.c0177.g0029	1
Bpev01.c0177.g0028	0
Bpev01.c0177.g0027	2
Bpev01.c0177.g0026	2
Bpev01.c0177.g0025	2
Bpev01.c0177.g0024	0
Bpev01.c0177.g0023	1
Bpev01.c0177.g0022	1
Bpev01.c0177.g0021	0
Bpev01.c0177.g0020	0
Bpev01.c0177.g0019	2
Bpev01.c0177.g0018	3
Bpev01.c0177.g0017	3
Bpev01.c0177.g0016	4
Bpev01.c0177.g0015	1
Bpev01.c0177.g0014	0
Bpev01.c0177.g0013	0
Bpev01.c0177.g0012	1
Bpev01.c0177.g0011	1
Bpev01.c0177.g0010	0
Bpev01.c0177.g0009	1
Bpev01.c0177.g0008	1
Bpev01.c0177.g0007	1
Bpev01.c0177.g0006	0
Bpev01.c0177.g0005	0
Bpev01.c0177.g0004	1
Bpev01.c0177.g0003	0
Bpev01.c0177.g0002	1
Bpev01.c0177.g0001	2
Bpev01.c0042.g0073	3
Bpev01.c0042.g0074	3
Bpev01.c0180.g0001	3
Bpev01.c0180.g0002	3
Bpev01.c0215.g0001	1
Bpev01.c0215.g0002	4
Bpev01.c0215.g0003	1
Bpev01.c0215.g0004	4
Bpev01.c0215.g0005	4
Bpev01.c0215.g0006	1
Bpev01.c0215.g0007	1
Bpev01.c0215.g0008	0
Bpev01.c0215.g0009	0
Bpev01.c0215.g0010	4
Bpev01.c0215.g0011	1
Bpev01.c0215.g0012	4
Bpev01.c0215.g0013	1
Bpev01.c0215.g0014	1
Bpev01.c0215.g0015	1
Bpev01.c0215.g0016	1
Bpev01.c0215.g0017	4
Bpev01.c0215.g0018	1
Bpev01.c0215.g0019	0
Bpev01.c0215.g0020	1
Bpev01.c0215.g0021	1
Bpev01.c0215.g0022	0
Bpev01.c0215.g0023	1
Bpev01.c0215.g0024	0
Bpev01.c0215.g0025	0
Bpev01.c0215.g0026	4
Bpev01.c0215.g0027	4
Bpev01.c0215.g0028	3
Bpev01.c0215.g0029	3
Bpev01.c0215.g0030	3
Bpev01.c0215.g0031	0
Bpev01.c0215.g0032	1
Bpev01.c0215.g0033	4
Bpev01.c0215.g0034	3
Bpev01.c0215.g0035	3
Bpev01.c0215.g0036	0
Bpev01.c0215.g0037	1
Bpev01.c0215.g0038	1
Bpev01.c0215.g0039	0
Bpev01.c0215.g0040	0
Bpev01.c0215.g0041	4
Bpev01.c0215.g0042	0
Bpev01.c0215.g0043	0
Bpev01.c0215.g0044	1
Bpev01.c0216.g0003	4
Bpev01.c0216.g0002	1
Bpev01.c0216.g0001	0
Bpev01.c0351.g0005	1
Bpev01.c0351.g0004	4
Bpev01.c0351.g0003	0
Bpev01.c0351.g0002	0
Bpev01.c0351.g0001	1
Bpev01.c0352.g0001	1
Bpev01.c0352.g0002	1
Bpev01.c0352.g0003	1
Bpev01.c0352.g0004	4
Bpev01.c0352.g0005	0
Bpev01.c0352.g0006	3
Bpev01.c0352.g0007	3
Bpev01.c0352.g0008	1
Bpev01.c0352.g0009	1
Bpev01.c0352.g0010	0
Bpev01.c0352.g0011	4
Bpev01.c0352.g0012	1
Bpev01.c0352.g0013	0
Bpev01.c0352.g0014	4
Bpev01.c0352.g0015	4
Bpev01.c2992.g0001	0
Bpev01.c2875.g0001	0
Bpev01.c2875.g0002	1
Bpev01.c2875.g0003	1
Bpev01.c1180.g0001	1
Bpev01.c1180.g0002	4
Bpev01.c1180.g0003	3
Bpev01.c1180.g0004	3
Bpev01.c1180.g0005	1
Bpev01.c1180.g0006	0
Bpev01.c1180.g0007	2
Bpev01.c0764.g0017	1
Bpev01.c0764.g0016	0
Bpev01.c0764.g0015	0
Bpev01.c0764.g0014	1
Bpev01.c0764.g0013	4
Bpev01.c0764.g0012	4
Bpev01.c0764.g0011	3
Bpev01.c0764.g0010	4
Bpev01.c0764.g0009	0
Bpev01.c0764.g0008	1
Bpev01.c0764.g0007	4
Bpev01.c0764.g0006	0
Bpev01.c0764.g0005	1
Bpev01.c0764.g0004	1
Bpev01.c0764.g0003	3
Bpev01.c0764.g0002	4
Bpev01.c0764.g0001	3
Bpev01.c3507.g0001	1
Bpev01.c0774.g0020	3
Bpev01.c0774.g0019	3
Bpev01.c0774.g0017	3
Bpev01.c0774.g0018	1
Bpev01.c0774.g0016	4
Bpev01.c0774.g0015	0
Bpev01.c0774.g0014	1
Bpev01.c0774.g0013	1
Bpev01.c0774.g0012	0
Bpev01.c0774.g0011	1
Bpev01.c0774.g0010	1
Bpev01.c0774.g0009	4
Bpev01.c0774.g0008	1
Bpev01.c0774.g0007	1
Bpev01.c0774.g0006	0
Bpev01.c0774.g0005	3
Bpev01.c0774.g0004	4
Bpev01.c0774.g0003	3
Bpev01.c0774.g0002	3
Bpev01.c0774.g0001	3
Bpev01.c1270.g0001	3
Bpev01.c1270.g0002	0
Bpev01.c1270.g0003	0
Bpev01.c1270.g0004	1
Bpev01.c1270.g0005	3
Bpev01.c1270.g0006	3
Bpev01.c1270.g0007	3
Bpev01.c1270.g0008	3
Bpev01.c1270.g0009	3
Bpev01.c1270.g0010	2
Bpev01.c1270.g0011	2
Bpev01.c1270.g0012	1
Bpev01.c1270.g0013	1
Bpev01.c1270.g0014	0
Bpev01.c1270.g0015	1
Bpev01.c1270.g0016	1
Bpev01.c1270.g0017	1
Bpev01.c0398.g0009	1
Bpev01.c0398.g0008	1
Bpev01.c0398.g0007	0
Bpev01.c0398.g0006	0
Bpev01.c0398.g0005	1
Bpev01.c0398.g0004	1
Bpev01.c0398.g0003	0
Bpev01.c0398.g0002	1
Bpev01.c0398.g0001	1
Bpev01.c2871.g0003	1
Bpev01.c2871.g0002	1
Bpev01.c2871.g0001	0
Bpev01.c0968.g0010	0
Bpev01.c0968.g0009	0
Bpev01.c0968.g0008	1
Bpev01.c0968.g0007	0
Bpev01.c0968.g0006	0
Bpev01.c0968.g0005	1
Bpev01.c0968.g0004	0
Bpev01.c0968.g0003	1
Bpev01.c0968.g0002	1
Bpev01.c0968.g0001	0
Bpev01.c0763.g0002	1
Bpev01.c0763.g0001	1
Bpev01.c0901.g0001	0
Bpev01.c0901.g0002	1
Bpev01.c0901.g0003	1
Bpev01.c0901.g0004	3
Bpev01.c0901.g0005	3
Bpev01.c0901.g0006	3
Bpev01.c0901.g0007	0
Bpev01.c0324.g0014	1
Bpev01.c0324.g0015	1
Bpev01.c0324.g0016	0
Bpev01.c0324.g0017	1
Bpev01.c0324.g0018	0
Bpev01.c0324.g0019	1
Bpev01.c0324.g0020	1
Bpev01.c0324.g0021	0
Bpev01.c0324.g0022	1
Bpev01.c0324.g0023	1
Bpev01.c2836.g0001	2
Bpev01.c0012.g0001	0
Bpev01.c1381.g0001	2
Bpev01.c3343.g0001	1
Bpev01.c3359.g0001	1
Bpev01.c3488.g0001	1
Bpev01.c3488.g0002	0
Bpev01.c3488.g0003	0
Bpev01.c0471.g0001	2
Bpev01.c0471.g0002	0
Bpev01.c0471.g0003	2
Bpev01.c0471.g0004	0
Bpev01.c0471.g0005	3
Bpev01.c0471.g0006	3
Bpev01.c0471.g0007	2
Bpev01.c0471.g0008	3
Bpev01.c0471.g0009	3
Bpev01.c0471.g0010	0
Bpev01.c0471.g0011	2
Bpev01.c0471.g0012	2
Bpev01.c0471.g0013	0
Bpev01.c1850.g0001	2
Bpev01.c1850.g0002	2
Bpev01.c1850.g0003	2
Bpev01.c0900.g0001	0
Bpev01.c0900.g0002	2
Bpev01.c0900.g0003	2
Bpev01.c0900.g0004	0
Bpev01.c0900.g0005	1
Bpev01.c0312.g0033	3
Bpev01.c0312.g0034	3
Bpev01.c0312.g0035	1
Bpev01.c0312.g0036	0
Bpev01.c0312.g0037	1
Bpev01.c0312.g0038	0
Bpev01.c0312.g0039	1
Bpev01.c0891.g0001	0
Bpev01.c0891.g0002	1
Bpev01.c0891.g0003	1
Bpev01.c0891.g0004	1
Bpev01.c0891.g0005	1
Bpev01.c0891.g0006	1
Bpev01.c0891.g0007	1
Bpev01.c0891.g0008	0
Bpev01.c0891.g0009	1
Bpev01.c0891.g0010	1
Bpev01.c0891.g0011	1
Bpev01.c0891.g0012	1
Bpev01.c0891.g0013	3
Bpev01.c0891.g0014	3
Bpev01.c0891.g0015	3
Bpev01.c0891.g0016	3
Bpev01.c0891.g0017	1
Bpev01.c0891.g0018	1
Bpev01.c0891.g0019	1
Bpev01.c1999.g0005	3
Bpev01.c1999.g0004	3
Bpev01.c1999.g0003	3
Bpev01.c0582.g0001	1
Bpev01.c0582.g0002	1
Bpev01.c0582.g0003	1
Bpev01.c0582.g0004	3
Bpev01.c0582.g0005	3
Bpev01.c0582.g0006	3
Bpev01.c2919.g0001	3
Bpev01.c0615.g0010	3
Bpev01.c0615.g0009	0
Bpev01.c0615.g0008	1
Bpev01.c0615.g0007	3
Bpev01.c0615.g0006	3
Bpev01.c0615.g0005	0
Bpev01.c0615.g0004	1
Bpev01.c0615.g0003	1
Bpev01.c0615.g0002	1
Bpev01.c0615.g0001	1
Bpev01.c0614.g0017	1
Bpev01.c0614.g0016	3
Bpev01.c0614.g0015	3
Bpev01.c0614.g0014	1
Bpev01.c0614.g0013	1
Bpev01.c0614.g0012	1
Bpev01.c0614.g0011	1
Bpev01.c0614.g0010	1
Bpev01.c0614.g0009	1
Bpev01.c0614.g0008	1
Bpev01.c0614.g0007	1
Bpev01.c0614.g0006	1
Bpev01.c0614.g0005	0
Bpev01.c0614.g0004	1
Bpev01.c0614.g0003	2
Bpev01.c0614.g0002	1
Bpev01.c0614.g0001	2
Bpev01.c2656.g0001	0
Bpev01.c2656.g0002	1
Bpev01.c2656.g0003	0
Bpev01.c2656.g0004	2
Bpev01.c1245.g0002	2
Bpev01.c1245.g0001	0
Bpev01.c1132.g0001	2
Bpev01.c1132.g0002	1
Bpev01.c1132.g0003	0
Bpev01.c1132.g0004	2
Bpev01.c1132.g0005	1
Bpev01.c1132.g0006	3
Bpev01.c0227.g0002	3
Bpev01.c0227.g0001	3
Bpev01.c2824.g0001	3
Bpev01.c0226.g0001	3
Bpev01.c0893.g0001	3
Bpev01.c0893.g0002	0
Bpev01.c0893.g0003	2
Bpev01.c0893.g0004	1
Bpev01.c0893.g0005	0
Bpev01.c0893.g0006	1
Bpev01.c0893.g0007	1
Bpev01.c0893.g0008	1
Bpev01.c0893.g0009	1
Bpev01.c0893.g0010	1
Bpev01.c0893.g0011	1
Bpev01.c0893.g0012	2
Bpev01.c0893.g0013	1
Bpev01.c0893.g0014	2
Bpev01.c0893.g0015	1
Bpev01.c0893.g0016	1
Bpev01.c0887.g0001	0
Bpev01.c0887.g0002	1
Bpev01.c0887.g0003	3
Bpev01.c0887.g0004	3
Bpev01.c0887.g0005	1
Bpev01.c0887.g0006	2
Bpev01.c0887.g0007	2
Bpev01.c0887.g0008	2
Bpev01.c0887.g0009	2
Bpev01.c0887.g0010	3
Bpev01.c0887.g0011	3
Bpev01.c0887.g0012	3
Bpev01.c0887.g0013	2
Bpev01.c0887.g0014	0
Bpev01.c0887.g0015	2
Bpev01.c0887.g0016	1
Bpev01.c0887.g0017	3
Bpev01.c0887.g0018	3
Bpev01.c0887.g0019	3
Bpev01.c0887.g0020	2
Bpev01.c1512.g0001	0
Bpev01.c1512.g0002	0
Bpev01.c1383.g0004	1
Bpev01.c1511.g0001	0
Bpev01.c1511.g0002	0
Bpev01.c1511.g0003	1
Bpev01.c1511.g0004	1
Bpev01.c1511.g0005	1
Bpev01.c1511.g0006	0
Bpev01.c1543.g0001	3
Bpev01.c1543.g0002	3
Bpev01.c1543.g0003	3
Bpev01.c1543.g0004	3
Bpev01.c1543.g0005	3
Bpev01.c1543.g0006	0
Bpev01.c1543.g0007	1
Bpev01.c1543.g0008	1
Bpev01.c1543.g0009	1
Bpev01.c1889.g0005	0
Bpev01.c1889.g0004	1
Bpev01.c1889.g0003	3
Bpev01.c1889.g0002	3
Bpev01.c1889.g0001	3
Bpev01.c2141.g0001	1
Bpev01.c0790.g0002	0
Bpev01.c0790.g0001	0
Bpev01.c2059.g0007	2
Bpev01.c2059.g0006	1
Bpev01.c2059.g0005	1
Bpev01.c2059.g0004	1
Bpev01.c2059.g0003	0
Bpev01.c2059.g0002	1
Bpev01.c2059.g0001	0
Bpev01.c2140.g0004	1
Bpev01.c2140.g0003	0
Bpev01.c2140.g0002	0
Bpev01.c2140.g0001	1
Bpev01.c0486.g0012	1
Bpev01.c0486.g0011	1
Bpev01.c0486.g0010	1
Bpev01.c0486.g0009	1
Bpev01.c0486.g0008	1
Bpev01.c0486.g0007	1
Bpev01.c0486.g0006	1
Bpev01.c0486.g0005	0
Bpev01.c0486.g0004	0
Bpev01.c0486.g0003	0
Bpev01.c0486.g0002	1
Bpev01.c0486.g0001	1
Bpev01.c0818.g0006	0
Bpev01.c0818.g0007	0
Bpev01.c0818.g0008	1
Bpev01.c0818.g0009	1
Bpev01.c0818.g0010	1
Bpev01.c0818.g0011	0
Bpev01.c0818.g0012	1
Bpev01.c0818.g0013	1
Bpev01.c0818.g0014	1
Bpev01.c0818.g0015	1
Bpev01.c0818.g0016	1
Bpev01.c2030.g0001	1
Bpev01.c2030.g0002	1
Bpev01.c2030.g0003	0
Bpev01.c0760.g0001	0
Bpev01.c0760.g0002	0
Bpev01.c0760.g0003	1
Bpev01.c0760.g0004	1
Bpev01.c0760.g0005	1
Bpev01.c0759.g0009	1
Bpev01.c0759.g0008	1
Bpev01.c0759.g0007	0
Bpev01.c0759.g0006	1
Bpev01.c0759.g0005	0
Bpev01.c0759.g0004	1
Bpev01.c0759.g0003	0
Bpev01.c0759.g0002	0
Bpev01.c0759.g0001	1
Bpev01.c2388.g0001	0
Bpev01.c2388.g0002	2
Bpev01.c2388.g0003	2
Bpev01.c2388.g0004	1
Bpev01.c2306.g0001	1
Bpev01.c2389.g0003	0
Bpev01.c2389.g0002	2
Bpev01.c2389.g0001	2
Bpev01.c0994.g0001	1
Bpev01.c0994.g0002	1
Bpev01.c0994.g0003	0
Bpev01.c0994.g0004	1
Bpev01.c0994.g0005	1
Bpev01.c0994.g0006	1
Bpev01.c0994.g0007	0
Bpev01.c0994.g0008	0
Bpev01.c0994.g0009	0
Bpev01.c0994.g0010	1
Bpev01.c0994.g0011	3
Bpev01.c0994.g0012	3
Bpev01.c2795.g0001	3
Bpev01.c2795.g0002	0
Bpev01.c2307.g0001	1
Bpev01.c0031.g0005	1
Bpev01.c0031.g0004	1
Bpev01.c0031.g0003	1
Bpev01.c0031.g0002	0
Bpev01.c0031.g0001	0
Bpev01.c1162.g0008	0
Bpev01.c1162.g0009	0
Bpev01.c1162.g0007	1
Bpev01.c1162.g0006	1
Bpev01.c1162.g0005	0
Bpev01.c1162.g0004	0
Bpev01.c1162.g0003	1
Bpev01.c1162.g0002	1
Bpev01.c1162.g0001	1
Bpev01.c0130.g0001	1
Bpev01.c0130.g0002	3
Bpev01.c0130.g0003	3
Bpev01.c0130.g0004	3
Bpev01.c0130.g0005	0
Bpev01.c0130.g0006	0
Bpev01.c0130.g0007	1
Bpev01.c0130.g0008	2
Bpev01.c0130.g0009	0
Bpev01.c0130.g0010	2
Bpev01.c0130.g0011	1
Bpev01.c0130.g0012	0
Bpev01.c0130.g0013	0
Bpev01.c0130.g0014	3
Bpev01.c0130.g0015	3
Bpev01.c0130.g0016	0
Bpev01.c0130.g0017	1
Bpev01.c0130.g0018	1
Bpev01.c0130.g0019	1
Bpev01.c0130.g0020	1
Bpev01.c0130.g0021	1
Bpev01.c0130.g0022	2
Bpev01.c2701.g0001	1
Bpev01.c2132.g0001	1
Bpev01.c2132.g0002	1
Bpev01.c2132.g0003	0
Bpev01.c2132.g0004	1
Bpev01.c2132.g0005	0
Bpev01.c3876.g0001	2
Bpev01.c3876.g0002	1
Bpev01.c0445.g0001	3
Bpev01.c0445.g0002	3
Bpev01.c0445.g0003	4
Bpev01.c0445.g0004	0
Bpev01.c0445.g0005	4
Bpev01.c0445.g0006	4
Bpev01.c0445.g0007	0
Bpev01.c0445.g0008	1
Bpev01.c0445.g0009	4
Bpev01.c0445.g0010	0
Bpev01.c0445.g0011	0
Bpev01.c0445.g0012	1
Bpev01.c0445.g0013	4
Bpev01.c0263.g0001	1
Bpev01.c0263.g0002	1
Bpev01.c0263.g0003	1
Bpev01.c0263.g0004	0
Bpev01.c0263.g0005	1
Bpev01.c0263.g0006	0
Bpev01.c0263.g0007	0
Bpev01.c2960.g0001	1
Bpev01.c2960.g0002	0
Bpev01.c1526.g0007	1
Bpev01.c1526.g0006	1
Bpev01.c1526.g0005	1
Bpev01.c2297.g0001	1
Bpev01.c2297.g0002	4
Bpev01.c2297.g0003	1
Bpev01.c2297.g0004	1
Bpev01.c1951.g0001	0
Bpev01.c1951.g0002	0
Bpev01.c1951.g0003	1
Bpev01.c1951.g0004	1
Bpev01.c0578.g0021	0
Bpev01.c0578.g0020	1
Bpev01.c0578.g0019	1
Bpev01.c0578.g0018	1
Bpev01.c0578.g0017	4
Bpev01.c0578.g0016	0
Bpev01.c0578.g0015	1
Bpev01.c0578.g0014	1
Bpev01.c0578.g0012	1
Bpev01.c0578.g0013	1
Bpev01.c0578.g0011	1
Bpev01.c0578.g0010	2
Bpev01.c0578.g0009	1
Bpev01.c0578.g0008	3
Bpev01.c0578.g0007	3
Bpev01.c0578.g0006	1
Bpev01.c0578.g0005	4
Bpev01.c0578.g0004	0
Bpev01.c0578.g0003	0
Bpev01.c0578.g0002	1
Bpev01.c0578.g0001	0
Bpev01.c3196.g0001	1
Bpev01.c3196.g0002	1
Bpev01.c3210.g0001	1
Bpev01.c2074.g0001	2
Bpev01.c2074.g0002	1
Bpev01.c2747.g0001	0
Bpev01.c2747.g0002	2
Bpev01.c2747.g0003	0
Bpev01.c3775.g0001	0
Bpev01.c2176.g0001	3
Bpev01.c0933.g0001	3
Bpev01.c2908.g0001	0
Bpev01.c0972.g0001	0
Bpev01.c0972.g0002	1
Bpev01.c0972.g0003	1
Bpev01.c0972.g0004	1
Bpev01.c0972.g0005	1
Bpev01.c0972.g0006	1
Bpev01.c0972.g0007	1
Bpev01.c1415.g0001	2
Bpev01.c1415.g0002	2
Bpev01.c1415.g0003	2
Bpev01.c0973.g0001	1
Bpev01.c0973.g0002	0
Bpev01.c0418.g0002	1
Bpev01.c0418.g0001	3
Bpev01.c2417.g0001	3
Bpev01.c3418.g0001	1
Bpev01.c1865.g0001	1
Bpev01.c1865.g0002	2
Bpev01.c3308.g0001	3
Bpev01.c2345.g0001	3
Bpev01.c1043.g0002	1
Bpev01.c1043.g0001	1
Bpev01.c1500.g0002	1
Bpev01.c1500.g0001	2
Bpev01.c1807.g0008	1
Bpev01.c1807.g0007	2
Bpev01.c1807.g0006	0
Bpev01.c1807.g0005	1
Bpev01.c1807.g0004	1
Bpev01.c1807.g0003	1
Bpev01.c1807.g0002	0
Bpev01.c1807.g0001	0
Bpev01.c1302.g0004	1
Bpev01.c1302.g0003	1
Bpev01.c1302.g0002	1
Bpev01.c1302.g0001	1
Bpev01.c1643.g0001	1
Bpev01.c1643.g0002	1
Bpev01.c1643.g0003	1
Bpev01.c1643.g0004	1
Bpev01.c1643.g0005	1
Bpev01.c1643.g0006	1
Bpev01.c1291.g0001	3
Bpev01.c1291.g0002	3
Bpev01.c1291.g0003	2
Bpev01.c1178.g0001	1
Bpev01.c0729.g0001	0
Bpev01.c0729.g0002	0
Bpev01.c0729.g0003	1
Bpev01.c0729.g0004	1
Bpev01.c0729.g0005	0
Bpev01.c0729.g0006	1
Bpev01.c1303.g0001	1
Bpev01.c1524.g0002	1
Bpev01.c1524.g0001	1
Bpev01.c1146.g0001	1
Bpev01.c1146.g0002	1
Bpev01.c1146.g0003	1
Bpev01.c0141.g0034	0
Bpev01.c0141.g0033	0
Bpev01.c0141.g0032	1
Bpev01.c0141.g0031	1
Bpev01.c0141.g0030	1
Bpev01.c0141.g0029	1
Bpev01.c0718.g0001	0
Bpev01.c0718.g0002	1
Bpev01.c0718.g0003	1
Bpev01.c0718.g0004	1
Bpev01.c0718.g0005	1
Bpev01.c0718.g0006	1
Bpev01.c0718.g0007	1
Bpev01.c0718.g0008	1
Bpev01.c0718.g0009	0
Bpev01.c0718.g0010	0
Bpev01.c0718.g0011	0
Bpev01.c1862.g0001	1
Bpev01.c1552.g0001	1
Bpev01.c1552.g0002	1
Bpev01.c1552.g0003	1
Bpev01.c2677.g0001	1
Bpev01.c2664.g0001	0
Bpev01.c2664.g0002	1
Bpev01.c2149.g0001	1
Bpev01.c1431.g0005	0
Bpev01.c1431.g0004	0
Bpev01.c1431.g0003	1
Bpev01.c1431.g0002	1
Bpev01.c1431.g0001	1
Bpev01.c1759.g0007	0
Bpev01.c1759.g0006	1
Bpev01.c1759.g0005	1
Bpev01.c1759.g0004	3
Bpev01.c1759.g0003	3
Bpev01.c1759.g0002	1
Bpev01.c1759.g0001	1
Bpev01.c1264.g0001	1
Bpev01.c1264.g0002	1
Bpev01.c1264.g0003	0
Bpev01.c0257.g0012	0
Bpev01.c0257.g0016	0
Bpev01.c0257.g0015	1
Bpev01.c0257.g0014	1
Bpev01.c0257.g0013	1
Bpev01.c0257.g0011	1
Bpev01.c0257.g0010	0
Bpev01.c2515.g0006	0
Bpev01.c2515.g0005	0
Bpev01.c2515.g0004	0
Bpev01.c2515.g0003	2
Bpev01.c2515.g0002	2
Bpev01.c2515.g0001	2
Bpev01.c1609.g0001	1
Bpev01.c1609.g0002	0
Bpev01.c1609.g0003	1
Bpev01.c1609.g0004	1
Bpev01.c1990.g0001	0
Bpev01.c1990.g0002	3
Bpev01.c1990.g0003	3
Bpev01.c1917.g0001	1
Bpev01.c1917.g0002	1
Bpev01.c1917.g0003	1
Bpev01.c1809.g0001	1
Bpev01.c1809.g0002	1
Bpev01.c2285.g0003	3
Bpev01.c2285.g0002	3
Bpev01.c2285.g0001	0
Bpev01.c2586.g0001	0
Bpev01.c2586.g0002	0
Bpev01.c0194.g0001	1
Bpev01.c0194.g0002	2
Bpev01.c0194.g0003	1
Bpev01.c0194.g0004	1
Bpev01.c0194.g0005	0
Bpev01.c0194.g0006	2
Bpev01.c0194.g0007	0
Bpev01.c0194.g0008	0
Bpev01.c0194.g0009	1
Bpev01.c0935.g0001	0
Bpev01.c0935.g0002	1
Bpev01.c0935.g0003	1
Bpev01.c0698.g0001	0
Bpev01.c0698.g0002	0
Bpev01.c0698.g0003	0
Bpev01.c0698.g0004	2
Bpev01.c0698.g0005	2
Bpev01.c0698.g0006	2
Bpev01.c0698.g0007	2
Bpev01.c0698.g0008	2
Bpev01.c0698.g0009	1
Bpev01.c0698.g0010	2
Bpev01.c0698.g0011	2
Bpev01.c0698.g0012	2
Bpev01.c0698.g0013	2
Bpev01.c0766.g0001	3
Bpev01.c3845.g0001	3
Bpev01.c0765.g0001	3
Bpev01.c0765.g0002	1
Bpev01.c0765.g0003	0
Bpev01.c0765.g0004	0
Bpev01.c0765.g0005	0
Bpev01.c0765.g0006	0
Bpev01.c0765.g0007	1
Bpev01.c0765.g0008	1
Bpev01.c0765.g0009	1
Bpev01.c0765.g0010	1
Bpev01.c0765.g0011	1
Bpev01.c4481.g0001	0
Bpev01.c1632.g0005	1
Bpev01.c1632.g0004	1
Bpev01.c1632.g0003	1
Bpev01.c1632.g0002	1
Bpev01.c1632.g0001	0
Bpev01.c3404.g0001	0
Bpev01.c2689.g0001	2
Bpev01.c2157.g0001	0
Bpev01.c2157.g0002	1
Bpev01.c3124.g0001	2
Bpev01.c1145.g0004	1
Bpev01.c1145.g0003	1
Bpev01.c1145.g0002	0
Bpev01.c1145.g0001	1
Bpev01.c2206.g0001	1
Bpev01.c2206.g0002	1
Bpev01.c2206.g0003	2
Bpev01.c2206.g0004	0
Bpev01.c2735.g0002	1
Bpev01.c2735.g0001	0
Bpev01.c2612.g0001	2
Bpev01.c2990.g0002	1
Bpev01.c2990.g0001	1
Bpev01.c0184.g0001	4
Bpev01.c0184.g0002	4
Bpev01.c0184.g0003	4
Bpev01.c2120.g0001	0
Bpev01.c2120.g0002	0
Bpev01.c2164.g0001	1
Bpev01.c2164.g0002	0
Bpev01.c1861.g0003	0
Bpev01.c1861.g0002	1
Bpev01.c1861.g0001	1
Bpev01.c2084.g0001	4
Bpev01.c1903.g0001	1
Bpev01.c2695.g0001	4
Bpev01.c2238.g0001	2
Bpev01.c2238.g0002	1
Bpev01.c0183.g0001	1
Bpev01.c0183.g0002	1
Bpev01.c0183.g0003	1
Bpev01.c0183.g0004	0
Bpev01.c0183.g0005	1
Bpev01.c0183.g0006	1
Bpev01.c0186.g0001	1
Bpev01.c0185.g0001	4
Bpev01.c2241.g0001	0
Bpev01.c0975.g0001	1
Bpev01.c0975.g0002	4
Bpev01.c0975.g0003	1
Bpev01.c0975.g0004	1
Bpev01.c0975.g0005	0
Bpev01.c3145.g0001	1
Bpev01.c0835.g0001	0
Bpev01.c1278.g0001	0
Bpev01.c1278.g0002	4
Bpev01.c1278.g0003	1
Bpev01.c1278.g0004	1
Bpev01.c1278.g0005	1
Bpev01.c1253.g0002	1
Bpev01.c1253.g0001	0
Bpev01.c1212.g0001	0
Bpev01.c1212.g0002	1
Bpev01.c1212.g0003	1
Bpev01.c1212.g0004	0
Bpev01.c1212.g0005	0
Bpev01.c1212.g0006	1
Bpev01.c1144.g0001	4
Bpev01.c1144.g0002	1
Bpev01.c1144.g0003	0
Bpev01.c0181.g0001	1
Bpev01.c0181.g0002	0
Bpev01.c0181.g0003	4
Bpev01.c0181.g0004	0
Bpev01.c0181.g0005	0
Bpev01.c0181.g0006	0
Bpev01.c0182.g0001	0
Bpev01.c0182.g0002	4
Bpev01.c0182.g0003	0
Bpev01.c0182.g0004	4
Bpev01.c0182.g0005	0
Bpev01.c0182.g0006	1
Bpev01.c0182.g0007	1
Bpev01.c0182.g0008	0
Bpev01.c1284.g0001	1
Bpev01.c1284.g0002	2
Bpev01.c1284.g0003	4
Bpev01.c1284.g0004	1
Bpev01.c1843.g0001	1
Bpev01.c1843.g0002	1
Bpev01.c1843.g0003	0
Bpev01.c1716.g0001	4
Bpev01.c2364.g0001	0
Bpev01.c3187.g0001	1
Bpev01.c3187.g0002	1
Bpev01.c3185.g0001	0
Bpev01.c0762.g0001	3
Bpev01.c0762.g0002	3
Bpev01.c0762.g0003	3
Bpev01.c0762.g0004	3
Bpev01.c0762.g0005	3
Bpev01.c0762.g0006	3
Bpev01.c0762.g0007	1
Bpev01.c0762.g0008	2
Bpev01.c0762.g0009	0
Bpev01.c0762.g0010	2
Bpev01.c0762.g0011	1
Bpev01.c0762.g0012	0
Bpev01.c0762.g0013	1
Bpev01.c1269.g0001	3
Bpev01.c1269.g0002	3
Bpev01.c1269.g0003	0
Bpev01.c1269.g0004	2
Bpev01.c1269.g0005	1
Bpev01.c1269.g0006	0
Bpev01.c1269.g0007	0
Bpev01.c1269.g0008	4
Bpev01.c1269.g0009	1
Bpev01.c0745.g0010	0
Bpev01.c0745.g0011	4
Bpev01.c2863.g0001	4
Bpev01.c1210.g0002	1
Bpev01.c1210.g0001	1
Bpev01.c1209.g0001	0
Bpev01.c1209.g0002	0
Bpev01.c1209.g0003	0
Bpev01.c1209.g0004	1
Bpev01.c1209.g0005	1
Bpev01.c1209.g0006	1
Bpev01.c1209.g0007	0
Bpev01.c1209.g0008	1
Bpev01.c0834.g0001	0
Bpev01.c0834.g0002	1
Bpev01.c0834.g0003	0
Bpev01.c0834.g0004	0
Bpev01.c0834.g0005	0
Bpev01.c0834.g0006	0
Bpev01.c0834.g0007	0
Bpev01.c0834.g0008	3
Bpev01.c0834.g0009	3
Bpev01.c0834.g0010	0
Bpev01.c0834.g0011	0
Bpev01.c0834.g0012	1
Bpev01.c0834.g0013	4
Bpev01.c0834.g0014	0
Bpev01.c0834.g0015	1
Bpev01.c0834.g0016	1
Bpev01.c0834.g0017	3
Bpev01.c0834.g0018	3
Bpev01.c2580.g0001	0
Bpev01.c1169.g0001	0
Bpev01.c1169.g0002	0
Bpev01.c1169.g0003	1
Bpev01.c2572.g0001	0
Bpev01.c2572.g0002	0
Bpev01.c2572.g0003	0
Bpev01.c2572.g0004	1
Bpev01.c0373.g0018	1
Bpev01.c0373.g0019	0
Bpev01.c0373.g0020	0
Bpev01.c0373.g0021	0
Bpev01.c0373.g0022	0
Bpev01.c0373.g0023	0
Bpev01.c3107.g0001	0
Bpev01.c3107.g0002	0
Bpev01.c1864.g0001	1
Bpev01.c1864.g0002	0
Bpev01.c1128.g0001	1
Bpev01.c1128.g0002	1
Bpev01.c1128.g0003	0
Bpev01.c1128.g0004	1
Bpev01.c1128.g0005	0
Bpev01.c1128.g0006	0
Bpev01.c1128.g0007	1
Bpev01.c1128.g0008	1
Bpev01.c0773.g0001	0
Bpev01.c2708.g0001	1
Bpev01.c1318.g0001	3
Bpev01.c1318.g0002	3
Bpev01.c1318.g0003	1
Bpev01.c1318.g0004	0
Bpev01.c1318.g0005	0
Bpev01.c1247.g0002	1
Bpev01.c1247.g0003	1
Bpev01.c1454.g0002	1
Bpev01.c3059.g0001	0
Bpev01.c3059.g0002	0
Bpev01.c0786.g0012	1
Bpev01.c0786.g0011	3
Bpev01.c0786.g0010	3
Bpev01.c0786.g0009	1
Bpev01.c0786.g0008	0
Bpev01.c0786.g0007	1
Bpev01.c0786.g0006	1
Bpev01.c0786.g0005	1
Bpev01.c0786.g0004	1
Bpev01.c0786.g0003	0
Bpev01.c0786.g0002	0
Bpev01.c0786.g0001	1
Bpev01.c4171.g0001	1
Bpev01.c3052.g0001	0
Bpev01.c1233.g0012	1
Bpev01.c1233.g0011	1
Bpev01.c1233.g0010	1
Bpev01.c1233.g0009	1
Bpev01.c1233.g0008	1
Bpev01.c1233.g0007	0
Bpev01.c1233.g0006	0
Bpev01.c1233.g0005	0
Bpev01.c1233.g0004	1
Bpev01.c1233.g0003	1
Bpev01.c1233.g0002	0
Bpev01.c1233.g0001	1
Bpev01.c2491.g0001	0
Bpev01.c2491.g0002	3
Bpev01.c2491.g0003	3
Bpev01.c2491.g0004	1
Bpev01.c2491.g0005	2
Bpev01.c2694.g0001	0
Bpev01.c2694.g0002	2
Bpev01.c0932.g0001	1
Bpev01.c0932.g0002	1
Bpev01.c0932.g0003	0
Bpev01.c0932.g0004	3
Bpev01.c0932.g0005	3
Bpev01.c0932.g0006	1
Bpev01.c0932.g0007	0
Bpev01.c0932.g0008	1
Bpev01.c0932.g0009	1
Bpev01.c0932.g0010	1
Bpev01.c0932.g0011	1
Bpev01.c0932.g0012	1
Bpev01.c0932.g0013	1
Bpev01.c0932.g0014	1
Bpev01.c1714.g0001	3
Bpev01.c1714.g0002	3
Bpev01.c1405.g0001	1
Bpev01.c1405.g0002	1
Bpev01.c1405.g0003	0
Bpev01.c1405.g0004	1
Bpev01.c1405.g0005	0
Bpev01.c1405.g0006	1
Bpev01.c1405.g0007	0
Bpev01.c1405.g0008	1
Bpev01.c1405.g0009	0
Bpev01.c1603.g0007	1
Bpev01.c2035.g0001	1
Bpev01.c2035.g0002	1
Bpev01.c2035.g0003	0
Bpev01.c2035.g0004	0
Bpev01.c2035.g0005	1
Bpev01.c2035.g0006	1
Bpev01.c2035.g0007	1
Bpev01.c2035.g0008	1
Bpev01.c2035.g0009	1
Bpev01.c1208.g0005	0
Bpev01.c1208.g0004	0
Bpev01.c1208.g0003	0
Bpev01.c1208.g0002	0
Bpev01.c1208.g0001	0
Bpev01.c1207.g0006	1
Bpev01.c1207.g0005	1
Bpev01.c1207.g0004	1
Bpev01.c1207.g0003	1
Bpev01.c1207.g0002	1
Bpev01.c1207.g0001	1
Bpev01.c3390.g0001	1
Bpev01.c0121.g0001	1
Bpev01.c0121.g0002	1
Bpev01.c0121.g0003	0
Bpev01.c0121.g0004	1
Bpev01.c0121.g0005	1
Bpev01.c0979.g0007	1
Bpev01.c0979.g0006	0
Bpev01.c0979.g0005	0
Bpev01.c0979.g0004	1
Bpev01.c0979.g0003	1
Bpev01.c0979.g0002	1
Bpev01.c0979.g0001	1
Bpev01.c0978.g0001	0
Bpev01.c0978.g0002	0
Bpev01.c0978.g0003	1
Bpev01.c0978.g0004	1
Bpev01.c0978.g0005	3
Bpev01.c0978.g0006	3
Bpev01.c0978.g0007	0
Bpev01.c0978.g0008	1
Bpev01.c0978.g0009	0
Bpev01.c0978.g0010	2
Bpev01.c0978.g0011	3
Bpev01.c0978.g0012	3
Bpev01.c0978.g0013	3
Bpev01.c0978.g0014	3
Bpev01.c0484.g0007	1
Bpev01.c0484.g0008	1
Bpev01.c0484.g0009	1
Bpev01.c0484.g0010	1
Bpev01.c0484.g0011	1
Bpev01.c0484.g0012	1
Bpev01.c0484.g0013	0
Bpev01.c0484.g0014	1
Bpev01.c0484.g0015	1
Bpev01.c0484.g0016	4
Bpev01.c0484.g0017	4
Bpev01.c0484.g0018	1
Bpev01.c0484.g0019	1
Bpev01.c0484.g0020	1
Bpev01.c0484.g0021	1
Bpev01.c0484.g0022	1
Bpev01.c0484.g0023	1
Bpev01.c0484.g0024	0
Bpev01.c0484.g0025	1
Bpev01.c0484.g0026	4
Bpev01.c0484.g0027	3
Bpev01.c0484.g0028	3
Bpev01.c0484.g0029	1
Bpev01.c0484.g0030	1
Bpev01.c0484.g0031	1
Bpev01.c0484.g0032	1
Bpev01.c0484.g0033	1
Bpev01.c0484.g0034	0
Bpev01.c0484.g0035	0
Bpev01.c0484.g0036	0
Bpev01.c0484.g0037	0
Bpev01.c0484.g0038	1
Bpev01.c1793.g0008	4
Bpev01.c1793.g0007	1
Bpev01.c1793.g0006	4
Bpev01.c1793.g0005	4
Bpev01.c1793.g0004	0
Bpev01.c1793.g0003	1
Bpev01.c1793.g0002	0
Bpev01.c1793.g0001	1
Bpev01.c2187.g0005	2
Bpev01.c2187.g0004	2
Bpev01.c2187.g0003	1
Bpev01.c2187.g0002	1
Bpev01.c2187.g0001	4
Bpev01.c1081.g0009	3
Bpev01.c1081.g0008	2
Bpev01.c1081.g0007	1
Bpev01.c1081.g0006	2
Bpev01.c1081.g0005	1
Bpev01.c1081.g0004	1
Bpev01.c1081.g0003	0
Bpev01.c1081.g0002	4
Bpev01.c1081.g0001	1
Bpev01.c1260.g0001	1
Bpev01.c1260.g0002	1
Bpev01.c1260.g0003	1
Bpev01.c1260.g0004	4
Bpev01.c1260.g0005	1
Bpev01.c1260.g0006	0
Bpev01.c1260.g0007	1
Bpev01.c1260.g0008	1
Bpev01.c1260.g0009	0
Bpev01.c1260.g0010	1
Bpev01.c1260.g0011	1
Bpev01.c1260.g0012	4
Bpev01.c1260.g0013	4
Bpev01.c1260.g0014	1
Bpev01.c1260.g0015	1
Bpev01.c1260.g0016	0
Bpev01.c1260.g0017	1
Bpev01.c1395.g0001	0
Bpev01.c1082.g0007	1
Bpev01.c1082.g0006	1
Bpev01.c1082.g0005	1
Bpev01.c1082.g0004	0
Bpev01.c1082.g0003	0
Bpev01.c1082.g0002	1
Bpev01.c1082.g0001	1
Bpev01.c1153.g0010	1
Bpev01.c1153.g0009	4
Bpev01.c1153.g0008	1
Bpev01.c1153.g0007	1
Bpev01.c1153.g0006	0
Bpev01.c1153.g0005	0
Bpev01.c1153.g0004	4
Bpev01.c1153.g0003	4
Bpev01.c1153.g0002	3
Bpev01.c1153.g0001	3
Bpev01.c1101.g0010	1
Bpev01.c1101.g0009	0
Bpev01.c1101.g0008	1
Bpev01.c1101.g0007	1
Bpev01.c1101.g0006	1
[truncated: 22,853 more rows]
