# Supplementary material for: Genome-wide identification, classification, and expression analysis of the JmjC domain-containing histone demethylase gene family in birch
Source: BMC Genomics. 2021 Oct 28;22:772. doi: 10.1186/s12864-021-08063-6 (PMC8555302; doi:10.1186/s12864-021-08063-6)
Supplement: Supplementary file 6 — Additional file 6: Table S6. Ka/Ks calculation of the paralog pairs of BpJMJ in birch. [file 12864_2021_8063_MOESM6_ESM.xlsx]

## Sheet: Sheet1
Table S6 Ka/Ks calculation of the paralog pairs of BpJMJ in birch
Gene1	Gene2	Ka	Ks	Ka/Ks	Selection Pressure	Divergent time (MYA)
BpJMJ01	BpJMJ06	0.68	2.62	0.26	Purifying Selction	87.38
BpJMJ02	BpJMJ14	0.88	3.3	0.27	Purifying Selction	109.95
BpJMJ03	BpJMJ11	0.84	1.57	0.54	Purifying Selction	52.19
BpJMJ05	BpJMJ20	0.58	3.43	0.17	Purifying Selction	114.41
BpJMJ11	BpJMJ02	1.21	3.11	0.39	Purifying Selction	103.52
BpJMJ13	BpJMJ14	1.14	2.79	0.41	Purifying Selction	93.02
BpJMJ04	BpJMJ02	0.95	3.44	0.28	Purifying Selction	114.51
