# Supplementary material for: Genome-wide identification, classification, and expression analysis of the JmjC domain-containing histone demethylase gene family in birch
Source: BMC Genomics. 2021 Oct 28;22:772. doi: 10.1186/s12864-021-08063-6 (PMC8555302; doi:10.1186/s12864-021-08063-6)
Supplement: Supplementary file 7 — Additional file 7: Table S7. Expression levels (TPM) of JHDM genes in different birch tissues. [file 12864_2021_8063_MOESM7_ESM.xlsx]

## Sheet: Sheet1
Table S7. Expression levels (TPM) of JHDM genes in different birch tissues
id	flower-1	flower-2	flower-3	leave-1	leave-2	leave-3	root-1	root-2	root-3	xylem-1	xylem-2
BpJMJ01	8.96	10.69	13.89	7.67	9.76	10.41	55.5	27.61	68.22	30	78.12
BpJMJ02	17.62	20.93	18.26	20.75	14.95	19.22	7.03	9.47	12.37	11.64	10.3
BpJMJ03	8.26	11.98	11.12	8.38	10.83	9.59	4.45	4.65	8.16	13.15	7.17
BpJMJ04	16.52	17.6	17.54	10.91	12.22	12.12	15.05	18.03	19.88	18.86	19.59
BpJMJ05	67.96	88.23	99.98	24.49	29	36.31	10.93	12.63	20.29	26.99	18.92
BpJMJ06	13.39	15.67	13.15	12.12	14.13	12.74	9.58	13.24	13.07	12.41	8.07
BpJMJ07	22.93	25.49	28.7	16.95	26.19	19.31	21.85	24.55	25.35	13.87	10.91
BpJMJ08	16.44	19.55	19.13	15.52	17.92	18.2	9.88	11.36	14.67	11.72	10.08
BpJMJ09	12.63	16.28	13.19	6.41	9.58	8.3	13.76	13.36	18	11	7.82
BpJMJ10	21.1	24.2	26.31	13.53	16.02	17.71	16.02	21.24	22.53	15.5	7.15
BpJMJ11	0	0	0	0	0	0	0	0	0	0	0
BpJMJ12	8.41	11.02	12.08	8.91	8.87	9.18	53.17	27.45	32.01	16.58	26.16
BpJMJ13	43.75	47.19	49.35	53.46	44.25	54.97	26.43	30.07	34.23	24.46	13.49
BpJMJ14	18.51	16.97	17.32	18.07	20.65	19.46	12.52	12.08	10.55	13.13	16.4
BpJMJ15	17.91	20.08	25.36	15	15.83	17.14	6.47	10.74	8.6	7.71	3.36
BpJMJ16	6.85	6.77	6.71	3.96	4.49	3.1	5.2	7.79	6.18	7.67	2.85
BpJMJ17	8.54	10.76	10.9	7.49	11.55	8.01	7.37	8.93	12.34	16.06	6.97
BpJMJ18	17.08	21.56	24.29	18.25	19.26	20.58	15.8	17.09	22.37	7.71	5.9
BpJMJ19	4.56	3.06	3.12	13.13	27.08	25.03	8.26	5.4	9.76	11.18	6.09
BpJMJ20	33.85	34.41	42.64	17.28	29.7	25.96	15.2	19.79	20.47	25.28	12.21
BpJMJ21	4.58	6.07	7.45	3.7	4.28	4.46	2	3.04	3.3	2.9	1.52
