# Supplementary material for: Genome-wide identification, classification, and expression analysis of the JmjC domain-containing histone demethylase gene family in birch
Source: BMC Genomics. 2021 Oct 28;22:772. doi: 10.1186/s12864-021-08063-6 (PMC8555302; doi:10.1186/s12864-021-08063-6)
Supplement: Supplementary file 8 — Additional file 8: Table S8. The spearman correlation between the number of BpJMJ genes introns and their expression in different tissues. [file 12864_2021_8063_MOESM8_ESM.xlsx]

## Sheet: Sheet1
Table S8 The spearman correlation between the number of BpJMJ genes introns and their expression in different tissues.
Intron	flower	leave	root	xylem
P-value	0.009988	0.2931	0.0006094	0.06412
Rho	0.548783	0.240786	0.685163	0.411098
