# Supplementary material for: Genome-wide identification, classification, and expression analysis of the JmjC domain-containing histone demethylase gene family in birch
Source: BMC Genomics. 2021 Oct 28;22:772. doi: 10.1186/s12864-021-08063-6 (PMC8555302; doi:10.1186/s12864-021-08063-6)
Supplement: Supplementary file 9 — Additional file 9: Table S9. The spearman correlation between the number of BpJMJ genes cis-acting elements and their expression in different tissues. [file 12864_2021_8063_MOESM9_ESM.xlsx]

## Sheet: Sheet1
Table S9 The spearman correlation between the number of BpJMJ genes cis-acting elements and their expression in different tissues.
P-value	flower	leave	root	xylem
ABRE	0.171565	0.276545	0.190098	0.121433
ARE	0.602733	0.301737	0.693208	0.733596
Box_4	0.873929	0.86159	0.860249	0.860921
CGTCA-motif	0.583705	0.287432	0.6892	0.283447
ERE	0.827797	0.903163	0.953005	0.972451
G-box	0.141466	0.22418	0.241084	0.16907
GT1-motif	0.737635	0.546512	0.867071	0.810087
LTR	0.0312301	0.0187403	0.0156377	0.196662
TCA-element	0.392214	0.666917	0.526298	0.583392
TCT-motif	0.836214	0.962616	0.169779	0.113869
TGA-element	0.465636	0.709667	0.244663	0.455008
TGACG-motif	0.583705	0.287432	0.6892	0.283447
W_box	0.130299	0.00535549	0.572959	0.135659
Rho	flower	leave	root	xylem
ABRE	-0.217705	-0.13722	-0.201872	-0.266524
ARE	0.0604815	-0.120298	0.116975	0.144225
Box_4	0.261529	0.248788	0.247447	0.248118
CGTCA-motif	0.0491062	-0.129829	0.114357	-0.13252
ERE	0.217144	0.295344	0.37494	0.424513
G-box	-0.245744	-0.174869	-0.162284	-0.219911
GT1-motif	0.147049	0.0271577	0.254355	0.202027
LTR	-0.413451	-0.456563	-0.470698	-0.196477
TCA-element	-0.0635236	0.100031	0.0153333	0.0489205
TCT-motif	0.224647	0.396988	-0.219282	-0.274941
TGA-element	-0.020046	0.12788	-0.159677	-0.0262672
TGACG-motif	0.0491062	-0.129829	0.114357	-0.13252
W_box	-0.257078	-0.544481	0.0427314	-0.251564
