# Supplementary material for: Genome-wide identification, classification, and expression analysis of the JmjC domain-containing histone demethylase gene family in birch
Source: BMC Genomics. 2021 Oct 28;22:772. doi: 10.1186/s12864-021-08063-6 (PMC8555302; doi:10.1186/s12864-021-08063-6)
Supplement: Supplementary file 10 — Additional file 10: Table S10. The quantitative distribution of cis-acting elements in the promoter region of BpJMJ gene family. [file 12864_2021_8063_MOESM10_ESM.xlsx]

## Sheet: Sheet1
Table S10. The quantitative distribution of cis-acting elements in the promoter region of BpJMJ gene family
id	ABRE	ERE	TCA-element	TGA-element	CGTCA-motif	TGACG-motif	W_box	ARE	LTR	TCT-motif	Box_4	G-box	GT1-motif
BpJMJ01	2	1	1	2	1	1	2	3	0	0	0	1	3
BpJMJ02	5	0	0	1	0	0	1	3	0	0	0	2	7
BpJMJ03	9	1	0	3	1	1	1	4	0	2	1	7	0
BpJMJ04	2	1	1	1	2	2	0	2	1	0	5	2	5
BpJMJ05	1	2	0	0	0	0	0	1	1	2	3	2	1
BpJMJ06	4	2	0	0	0	0	0	1	4	1	3	4	1
BpJMJ07	1	2	0	0	1	1	0	3	0	3	0	1	2
BpJMJ08	7	0	1	2	2	2	0	0	0	1	0	8	2
BpJMJ09	5	1	2	0	2	2	3	1	0	1	1	4	0
BpJMJ10	4	0	0	0	2	2	1	4	0	1	4	2	3
BpJMJ11	1	1	0	1	2	2	1	4	2	0	1	0	1
BpJMJ12	5	1	0	0	2	2	2	2	1	0	2	4	3
BpJMJ13	0	3	1	1	3	3	1	6	0	3	6	0	0
BpJMJ14	2	0	1	1	4	4	0	1	2	1	4	0	1
BpJMJ15	4	0	3	2	2	2	1	1	1	4	1	1	3
BpJMJ16	1	0	0	1	1	1	3	2	2	2	0	2	4
BpJMJ17	1	0	1	1	1	1	0	3	3	1	1	1	1
BpJMJ18	3	0	0	1	3	3	1	1	0	1	4	2	2
BpJMJ19	5	1	2	1	0	0	0	0	0	3	1	4	2
BpJMJ20	5	1	0	3	1	1	1	4	0	2	0	3	3
BpJMJ21	11	0	0	0	3	3	2	3	2	3	0	8	0
