# Supplementary material for: Genome-wide identification, classification, and expression analysis of the JmjC domain-containing histone demethylase gene family in birch
Source: BMC Genomics. 2021 Oct 28;22:772. doi: 10.1186/s12864-021-08063-6 (PMC8555302; doi:10.1186/s12864-021-08063-6)
Supplement: Supplementary file 11 — Additional file 11: Table S11. Expression levels (TPM) of JHDM genes with cold stress. [file 12864_2021_8063_MOESM11_ESM.xlsx]

## Sheet: Sheet1
Table S11 Expression levels (TPM) of JHDM genes with cold stress
id	0H	0H	0.5H	0.5H	0.5H	1H	1H	1.5H	1.5H	1.5H	2H	2H	2.5H	2.5H	3H	3H
BpJMJ01	13.65	14.73	14.26	15.82	12.24	15.01	13.92	16.84	16.48	14.66	11.44	12.55	15.73	10.99	13.83	14.54
BpJMJ02	25.56	27.13	22.82	22.98	26.24	21.81	27.83	20.67	24.81	19.65	27.95	24.95	27.8	22.87	28.59	30.61
BpJMJ03	7.97	5.9	8.72	6.06	5.52	10.15	9.15	6	8.26	6.14	6.29	5.86	7.43	4.41	5.66	7.34
BpJMJ04	13.05	10.66	15.33	10.4	10.71	17.66	15.87	13.2	13.75	11.15	12.64	13.87	15.52	11.36	13.1	13.78
BpJMJ05	27.46	17.55	26.26	21.56	22.55	35.46	38.22	31.76	32.42	38.27	28.75	21.46	27.95	20.55	31.09	31.41
BpJMJ06	6.97	10.95	4.4	5.86	8.48	4.19	7.62	5.32	8.5	4.41	4.9	8.11	7.04	4.32	4.74	7.77
BpJMJ07	21.17	18.86	24.35	20.22	12.3	21.07	25.83	20.17	24.82	20.91	18.23	20.02	21.94	11.61	22.35	19.38
BpJMJ08	13.01	14.44	11.6	14.32	14.1	10.18	15.43	12.54	12.63	11.74	11.49	13.06	11.53	8.33	10.44	13.81
BpJMJ09	4.72	4.28	6.02	4.89	3.8	6.27	6.04	4.27	5.18	4.42	3.84	4.82	3.86	3.42	5.25	4.43
BpJMJ10	23.12	26.82	26.21	19.98	22.08	26.88	29.01	24.13	29.59	19.04	19.04	21.61	25.65	14.64	20.78	25.74
BpJMJ11	0.09	0	0	0.02	0	0	0	0.07	0.19	0	0	0	0	0	0	0
BpJMJ12	20.54	18.95	23.02	18.74	20.97	20.32	16.89	23.59	21.59	19.81	21.59	26.74	24.5	15.99	22.19	20.21
BpJMJ13	34.7	36.71	27.94	32.68	39.25	30.55	33.15	29.14	32.68	28.77	31.82	33.59	33.98	23.99	32.78	38.06
BpJMJ14	13.68	11.15	20.48	11.07	9.68	24.14	19.24	12.79	14.79	13.27	14.88	13.35	17.82	13.77	16.31	18.54
BpJMJ15	2.94	6.23	2.07	3.43	6.75	1.23	2.19	2.59	2.51	2.32	2.58	3.56	1.43	1.61	1.51	4.28
BpJMJ16	3.64	4.05	3.72	3.93	3.64	3.58	2.83	4.15	3.82	1.86	2.76	4.31	3.19	2.24	2.86	4.14
BpJMJ17	4.92	5.33	4.86	3.87	3.54	5.07	5.98	5.9	5.97	4.42	4.98	5.53	3.43	2.34	5.49	5.57
BpJMJ18	11.82	16.94	11.47	11.18	15.95	10.11	12.18	10.48	11.17	7.88	9.43	11.92	12.08	7.46	8.41	13.68
BpJMJ19	3.38	4.09	5.39	3.21	2.62	5.41	5.54	2.35	1.47	1.18	1.68	1.99	4.68	2.53	1.47	2.59
BpJMJ20	16.85	15.03	18.51	13.69	12.69	20.14	23.21	15.63	14.89	14.14	14.23	13.78	16.65	10.41	16.46	15.6
BpJMJ21	1.38	2.23	1.09	0.87	1.98	1.32	1.05	1.29	1.47	1.08	0.66	1.52	1.82	0.78	0.92	0
