# Supplementary material for: Genome-wide identification, classification, and expression analysis of the JmjC domain-containing histone demethylase gene family in birch
Source: BMC Genomics. 2021 Oct 28;22:772. doi: 10.1186/s12864-021-08063-6 (PMC8555302; doi:10.1186/s12864-021-08063-6)
Supplement: Supplementary file 12 — Additional file 12: Table S12. Expression levels (TPM) of JHDM genes with salt stress. [file 12864_2021_8063_MOESM12_ESM.xlsx]

## Sheet: Sheet1
Table S12 Expression levels (TPM) of JHDM genes with salt stress
id	ck-1	ck-2	ck-3	salt-1	salt-2	salt-3	pv	pv_left	pv_right
BpJMJ01	14.5	14.93	16.44	9.5	14.86	16.74	0.54	0.73	0.27
BpJMJ02	22.32	18.99	19.32	16.05	14.26	11.99	0.02	0.99	0.01
BpJMJ03	10.28	5.98	7.29	9.38	11.72	10.36	0.16	0.08	0.92
BpJMJ04	17.8	14.18	16.59	11.63	10.76	10.48	0.03	0.99	0.01
BpJMJ05	44.17	30.87	32.01	36.26	30.41	19.19	0.34	0.83	0.17
BpJMJ06	7.91	4.74	6.66	5.07	6.28	6.13	0.59	0.71	0.29
BpJMJ07	20.75	16	18.55	13.95	13.87	11.53	0.04	0.98	0.02
BpJMJ08	14.05	14.82	16.88	10.87	10.79	9.75	0.02	0.99	0.01
BpJMJ09	9.08	5.05	6.05	7.55	8.75	6.88	0.51	0.26	0.74
BpJMJ10	41.35	33.12	39.99	28.49	31.29	22.1	0.04	0.98	0.02
BpJMJ11	0	0	0.05	0	0	0	0.42	0.79	0.21
BpJMJ12	14.06	19.71	19.89	8.66	12.51	7.79	0.03	0.99	0.01
BpJMJ13	45.18	34.59	38.1	31.5	36.1	33.49	0.21	0.9	0.1
BpJMJ14	33.32	20.94	24.09	24.95	27.63	20.93	0.73	0.64	0.36
BpJMJ15	3.66	3.66	3.65	3.68	4.19	2.48	0.72	0.64	0.36
BpJMJ16	5.44	4.41	5.35	5.64	3.4	4.49	0.5	0.75	0.25
BpJMJ17	10.05	5.92	7.27	6.41	7.52	9.46	0.97	0.49	0.51
BpJMJ18	16.39	8.57	11.79	8.82	17.07	13.9	0.77	0.39	0.61
BpJMJ19	3.2	1.82	2.38	3.27	5.45	3.62	0.12	0.06	0.94
BpJMJ20	30.04	25.13	28.88	29.86	26.54	23.12	0.57	0.71	0.29
BpJMJ21	2.73	1.69	1.82	2.32	2.52	2.59	0.35	0.18	0.82
