# Supplementary material for: Genome-wide identification, classification, and expression analysis of the JmjC domain-containing histone demethylase gene family in birch
Source: BMC Genomics. 2021 Oct 28;22:772. doi: 10.1186/s12864-021-08063-6 (PMC8555302; doi:10.1186/s12864-021-08063-6)
Supplement: Supplementary file 13 — Additional file 13: Table S13. JHDM gene distribution among Birch, Maize, Arabidopsis and Rice. [file 12864_2021_8063_MOESM13_ESM.xlsx]

## Sheet: Sheet1
Table S13 JHDM gene distribution among Birch, Maize, Arabidopsis and Rice
Category (Genome size)	Birch	Maize	Arabidopsis	Rice
	(400Mbp)	(2300Mbp)	(125Mbp)	(389Mbp)
JARID1	4	8	6	4
JHDM3	4	8	3	5
JHDM2	8	3	6	4
JHDM6	3	0	3	2
JmiC-only	2	0	3	5
Total number	21	19	21	20
