# Supplementary material for: Genome-wide identification, classification, and expression analysis of the JmjC domain-containing histone demethylase gene family in birch
Source: BMC Genomics. 2021 Oct 28;22:772. doi: 10.1186/s12864-021-08063-6 (PMC8555302; doi:10.1186/s12864-021-08063-6)
Supplement: Supplementary file 15 — Additional file 15: Table S15. The Newick file obtained from MEGA software for constructing the phylogenetic tree. [file 12864_2021_8063_MOESM15_ESM.xlsx]

## Sheet: Sheet1
Table S15. The Newick file obtained from MEGA software for constructing the phylogenetic tree.
(((((((((((((JMJ26_AT1G11950.1_III:0.25183878,JMJ29_AT1G62310.1_III:0.26705654):0.05961066[0.7205],BpJMJ07:0.33774880):0.02079760[0.4908],OsJMJ718_Q6H405_IIII:0.21616583):0.04100753[0.7779],(JMJ25_AT3G07610.3_III:0.41124240,(BpJMJ18:0.24348201,(BpJMJ15:0.19247473,BpJMJ21:0.16963994):0.06410123[0.9577]):0.16506059[1.0000]):0.05334568[0.8678]):0.02717503[0.5276],(OsJMJ719_Q0E4N0_III:0.28317756,ZmJM…
