# Supplementary material for: Genome-wide identification, classification, and expression analysis of the JmjC domain-containing histone demethylase gene family in birch
Source: BMC Genomics. 2021 Oct 28;22:772. doi: 10.1186/s12864-021-08063-6 (PMC8555302; doi:10.1186/s12864-021-08063-6)
Supplement: Supplementary file 16 — Additional file 16: Table S16. The primers for qRT-PCR used in this study. [file 12864_2021_8063_MOESM16_ESM.xlsx]

## Sheet: Sheet1
Table S16 The primers for qRT-PCR used in this study
ID	Primer Sequence(5'-3')
BpJMJ06-F	GGAGAGGTGATCTTTGTGCCTAA
BpJMJ06-R	TGTCATACAAATTCACCCGGTCT
BpJMJ16-F	CATGGATGATTGGAAGGCTTGTG
BpJMJ16-R	CAGTGGTCAACGAACTCTGAAAC
BpGA3ox1-F	GGGTCTCCACTTGAACAATTTCG
BpGA3ox1-R	CTAGCCTTTTCATCGCTCTCTCA
BpGA3ox2-F	GAACTCTGGCCCCATGACC
BpGA3ox2-R	GCTAGAGCCTTCATATCCTTCTGA
